# Supplementary material for: Remodeling of the gastric environment in Helicobacter pylori-induced atrophic gastritis
Source: mSystems. 2023 Dec 7;9(1):e01098-23. doi: 10.1128/msystems.01098-23 (PMC10805037; doi:10.1128/msystems.01098-23)
Supplement: Supplemental tables — Tables S1 to S10. [file msystems.01098-23-s0010.xlsx]

## Sheet: Supplementary Table 1
Supplementary Table 1. Assessment of gastric mucosal inflammation in response to H. pyloria.
Gerbil	Acute Corpus Inflammation	Chronic Corpus Inflammation	Acute Antrum Inflammation	Chronic Antrum Inflammation	Overall Inflammation Score	Number of Lymphoid Follicles	Corpus Atrophy Scoreb	Disease Diagnosis
Uninfected 1	0	0	0	0	0	0	0	None
Uninfected 2	0	0	0	0	0	0	0	None
Uninfected 3	0	0	0	0	0	0	0	None
Uninfected 4	0	0	0	0	0	0	0	None
Uninfected 5	0	0	0	0	0	0	0	None
Uninfected 6	0	0	0	0	0	0	0	None
Uninfected 7	0	0	0	0	0	0	0	None
Uninfected 8	0	0	0	0	0	0	0	None
Infected mild disease 1	0	0	0	1	1	2	0	Mild gastritis
Infected mild disease 2	0	0	0	1	1	0	0	Mild gastritis
Infected mild disease 3	0	0	0	0.5	0.5	0	0	Mild gastritis
Infected mild disease 4	0	0	0	1	1	0	0	Mild gastritis
Infected mild disease 5	0	0	1	1.5	2.5	0	0	Mild gastritis
Infected mild disease 6	0	0	0	0.5	0.5	0	0	Mild gastritis
Infected mild disease 7	0	0	0	0.5	0.5	0	0	Mild gastritis
Infected mild disease 8	0	0	0	1	1	0	0	Mild gastritis
Infected mild disease 9	0	0	0.5	0.5	1	0	0	Mild gastritis
Infected severe disease 1	2	2	3	3	10	8	2	Atrophic gastritis with invasive carcinoma
Infected severe disease 2	1	1.5	3	3	9.5	7	1	Atrophic gastritis with invasive carcinoma
Infected severe disease 3	1.5	2	3	3	8.5	7	1	Atrophic gastritis with invasive carcinoma
Infected severe disease 4	1	1.5	3	3	8.5	5	1	Atrophic gastritis with invasive carcinoma
aHistology information presented is for the transcriptionally analyzed cohort. bCorpus atrophy includes loss of specialized corpus-specific parietal and chief cells. 0 = no loss, 1 = less than 1/3 loss, 2 = 1/3 to 2/3 loss, and 3 = greater than 2/3 loss.

## Sheet: Supplementary Table 2
Supplementary Table 2. Gastric mucosal inflammation in response to a wild-type H. pylori strain or a ΔcagT mutant
Cohort	Gerbil	Acute Corpus Inflammation	Chronic Corpus Inflammation	Acute Antrum Inflammation	Chronic Antrum Inflammation	Overall Inflammation Score	Number of Lymphoid Follicles	Corpus Atrophy Scorea	Disease Diagnosis
Experimental	Un 1	0	0	0	0	0	0	0	None
Experimental	Un 2	0	0	0	0	0	0	0	None
Experimental	TKO 1	0	0	0	1	1	1	0	Gastritis
Experimental	TKO 2	0	0	0	1	1	3	0	Gastritis
Experimental	TKO 3	0	0	0	0.5	0.5	3	0	Gastritis
Experimental	WT 1	0	0	1	2	3	4	0	Gastritis
Experimental	WT 2	0	0.5	0	0	0.5	0	0	Gastritis
Experimental	WT 3	0	0	1	1	2	1	0	Gastritis
Experimental	WT 4	2	2.5	3	3	10.5	7	3	Atrophic gastritis with invasive adenocarcinoma
Experimental	WT 5	1	2	3	3	9	7	1.5	Atrophic gastritis with invasive adenocarcinoma
Experimental	WT 6	1.5	2	3	3	9.5	2	2	Atrophic gastritis with invasive adenocarcinoma
Experimental	WT 7	1	1.5	3	3	8.5	2	2	Atrophic gastritis with dysplasia
Validation	Un 1	0	0	0	0	0	0	0	None
Validation	Un 2	0	0	0	0	0	0	0	None
Validation	Un 3	0	0	0	0	0	0	0	None
Validation	Un 4	0	0	0	0	0	0	0	None
Validation	Un 5	0	0	0	0	0	0	0	None
Validation	WT 1	0	0	1	3	4	8	0	Gastritis
Validation	WT 2	2	2	3	3	10	11	2	Atrophic gastritis with invasive adenocarcinoma
Validation	WT 3	2	3	3	3	11	7	3	Atrophic gastritis with dysplasia
Validation	WT 4	2	3	2	3	10	8	3	Atrophic gastritis with dysplasia
Validation	WT 5	2	3	3	3	11	8	3	Atrophic gastritis with invasive adenocarcinoma
aCorpus atrophy includes loss of specialized corpus-specific parietal and chief cells. 0 = no loss, 1 = less than 1/3 loss, 2 = 1/3 to 2/3 loss, and 3 = greater than 2/3 loss.

## Sheet: Supplementary table 3
Supplementary Table 3. Gene transcript changes in infected animals with atrophic gastritis compared to infected animals with non-atrophic gastritisa.
Gene	Target sequence	Log2 fold change	BH-adjusted p-value
Egf	GATGCTGGTAGCCATCTCTAACCTACTGGAGCCCAGTGGAATCACGATTGACTATGTAACAGACACTTTGTATTGGTGTGACACCCAGCAGTCTGTGATT	-2.37464	0.0026498
Tgfa	CAAAATGGACAAGGGGAAACATCTATTGTTATATGAAGACACTGTGGCCTCCCACAAGCCCTGATATCTCCTCATGCTGTTTCTGGGATGTGTGTCTTAT	-0.833713	0.000102402
Tgfb3	GCAGTGAGTTCATGCACCCTCTTGCCAAGCCTCAGTCTTTGGGATCTGGGGAGGACGCCTGGTTTTCCTCCCTCTTTCGACTGGGGTATCGTCCTTGCCA	-0.76161	0.00779096
Il12a	CTTCTTCCATGATGACCCTGTGCCTTAGTAGCATCTATGAGGACTTGAAGATTTACCAGACAGAGTTCCAGGCCATAGACGCAGAGCTTCGGCGTCAGAA	-0.569942	0.000786651
Faslg	CAGAAGAAGAGGAACCACAACACAGAACTGTGGCTACCGGTGATCTTTTTCATGGTTATGGTGGCTCTGGTTGGATTGGCATTAGGAATGTATCAGCTCT	-0.441841	0.0375034
Cdh1	TCACATCTTATACCGCCCGAGAGCCCGACACATTCATGGAGCAGAAGATTACGTATCGGATTTGGAGGGATACTGCCAACTGGCTGGAGATTAACCCAGA	0.257643	0.036362
Egfr	ATCCACCAAGAATGTTGTCCATTGGAACAGAAGTTTACCTCATGGTGAGGTACATAGGGAAAAAAACATACATACGGAGATTTGCTGCACAGGGACCTTT	0.423919	0.0140384
Il23a	GGTTCCTGTGGCTACAATGATAAGAGGAATCTATCAATCCAGGCATCTACAAGCTAACTAGCCCATCAGGACCTTTTCTTGTTTCATGTAAAAGGCAAGG	0.60992	0.00248791
Tgfb1	TGCTAATGGTGGACCGCAACAACGCAATCTACGAGAAAACCAAAGGCATCTCACACAGTGTATATATGTTCTTCAACACGTCAGACATCCGGGAAGCGGT	1.53703	3.49623e-07
Stat2	AATGAGGCCTTCTAGGCTGGGTTTGCCGTGAACTTTGAAGTAAGAGGTAAAAGCATAACATGGTTTTGAAGGTACCAAAAGAGTCAGAAGATGCTGGCCA	1.79981	1.12916e-07
Ifng	TTCAAACTCTTTGAAGCCTTGAAAGGCAACCAAGCCATTGAGAAGAGCATAAACGCCATCAGGGCAGATCTAATCGCTAACTTCTTTAACAACAGTGAAG	2.05128	2.83765e-06
Mmp9	CACCTCCAGCTTCGACACTGACAAGAAGTGGGGTTTCTGCCCAGACCAAGGGTACAGCCTGTTCCTGGTGGCAGCGCATGAGTTCGGCCATGCCCTGGGC	3.71066	3.63518e-08
Nos2	TCCGGGCCGCCTGTGAGACGTTTAATGTTCGAAGCAAACATCACATCCAGATTCCAAAACGCTACACTTCCAACACAGTTTGGGAGGCACAACAATACAG	4.33923	9.07002e-07
Atp4a	GAGAAGGAGTACCCACCGGGCTATACCTTCGATGTGGAGGCCATGAACTTCCCAAGTAGCGGCCTCTGCTTTGCGGGACTTGTCTCAATGATTGACCCTC	-6.38355	5.46678e-06
Pgc	AGCAGGGATCTGAGGGTGGACAGATCGTCTTTGGAGGTGTGGACGAGAACCTGTACACTGGAGGGATCACCTGGGTTCCTGTCACTCGGGAGCTGTACTG	-5.43866	1.6774e-07
Kcne2	GGAGGACTGGCAGGAGAAGTACAAAAGTCAGGTCTTGCATGTGGAAGACTCTAAGGCCACCGTCCATGAGAACGTGGGGGCATCGGGGTTCACGGTGTCT	-5.29769	3.12209e-05
Itln1	TGGATCCAGCCGGTGGCCTCAAACGGTCAGGAAGAGCGGGTTTGGGGTGCACCACTCTGCTGGGAGGATTGTGAAGAATGGTGGAAAGACTGTCAGTCAT	-4.53537	0.572317
Gif	AAGCATCAGCTTTCTATGGACCTGGTCTGGCGATCCTTGCACTGTGCCAGAAGAACTCAGAGGCAACCTTACCCATCGCAGTACGCTTTGCTAAGACCCT	-2.88755	0.000164397
Hrh2	AGATACTGCCCAGGATACCAAGATACTGGCCTTACCACTTGGATCTCCTTTCTGTAGACCAAGCCCTATGAACCACCGAGGACAAACTTCAGCCTAAGCC	-2.84713	1.25432e-05
Cd36	TGCCAGTCCTGACGTTTCAGAACCTATTGATGGCTTAAATCCGAATGAGGAAGAGCATAAGACATACTTGGACGTGGAGCCTATAACTGGATTCACTCTA	-2.672	3.60398e-06
Sst	TGCAGAAGTCTCTGGCGGCTGCTACCGGAAAACAGGAACTGGCCAAGTACTTCTTGGCAGAGCTGCTGTCCGAGCCCAACCAGACAGAGAATGATGCCCT	-2.38184	0.00017961
Bhlha15	CCGGGGGCCGCCGGGAGAACAGCGTTCAGAGGCGGCTGGAGAGCAATGAGCGGGAGAGGCAGCGGATGCACAAACTCAACAACGCCTTCCAGGCACTGCG	-2.30552	0.0480492
Cckbr	CTGCTGCTAATGCTCCTGTTCTTCATCCCGGGTGTGGTTATGGCGGTGGCCTACGGGCTCATCTCTCGCGAGCTCTACCTAGGGCTTCGCTTTGATGGTG	-2.13951	1.27021e-05
Vtn	AGGCTTCAGTGGCATCCCAGACAATGTCGATGCCGCTCTAGCCCTTCCTGCCCACCGTTACCATGGCCGGGAAAGGGCCTACTTCTTCAAGGGGAAGCAG	-2.0375	1.5737e-05
Foxp3	CTACCCACTGCTGGCAAATGGAGTCTGCAAGTGGCCTGGTTGTGAGAAGGTTTTTGAGGAGCCAGAGGAGTTTCACAGGCACTGCCAAGCAGATCACCTC	-1.56055	0.000828961
Il10	TCAAAAGAAGGACCAGTTGGACAACATACTGTTAACGGATTCCTTGCAGCAGGACTTTAAGGGTTACTTGGGTTGCCAAGCCTTATCAGAAATGATCCAG	-1.4949	0.00202478
Lrig1	AGAGAAGGCCGACAGGACAACTGTTCCACATACAACAGCACACAGTGGCTCTGCTGTATGCAGTGATTACAATTCTGACACGGACTGTCAGTCCAAGGAA	-1.16679	0.000134705
Smtn	GTCAGCACAGTTACCAAAACTGAGCGACTCGTCCACTCCAATGATGGCACACAGACAGCCCGCACCACCACGGTGGAGTCGAGTTTCGTGAGGCGCATGG	-1.12641	0.00653799
Hprt1	AGCCTAAGACAAGAGTGCAAGTTGAATCTTCAAACACGAGGAGTCCCGTTGATGTTGCCAGTAAATAGCGAGCTTTCTAGTTCCGTGGCCATCTGCTTAC	-0.99316	3.96201e-05
Ghrl	GGGGCAGAGGATGAGCTGGAGATCAGGTTCAATGCTCCCTTCGACGTTGGCATCAAGCTGTCAGGAGCTCAGTACCAGCAGCATGGCCGGGCCCTGGGAA	-0.972712	0.000100821
Sgk1	CGCTTTCCGAAGAGCACAGCCTCCTCTCAGTGAGCTCGTGAGGTTTCCATTTTCTTCCTTCCTTCCAACGTGGTGCTAGCTCTAACGGAGCATCAGAGGG	-0.805546	0.00276439
Rorc	GAAGTCGTGCTGGTCAGAATGTGCCGGGCTTACAATGCCAACAATCATACGGTCTTTTTTGAAGGCAAATATGGTGGCGTGGAGCTGTTCCGAGCCTTGG	-0.74215	0.0324362
Il17f	AGCCATGGTCAAGTCCCTGCTACTGTTGATGTTGGGTCTTCTTGCCATCCTGAGTAGTGCAGCAGCTCGTAAGAACCCCAAAACAGGGGTTACTGCCTCC	-0.738116	0.00337956
Ocln	ATCTGACTATGCGGAAAGAGTTGACAGTCCCGTGGCCTATTCCTCCAATGGCAAAGTGAATGACAAGCGGTTCTACCCAGAGTCTGTCTATAAGTCAACG	-0.615645	0.00222045
Xcr1	TATCCATACCGTCCGCTACCGTATGCTGGTGATCACATCTGTGTGGGCAGCCAGCATCCTGTCCTCCATCCCTGAAGCTATCTCCCGCAAAGATATTTCC	-0.607476	0.0417368
Lep	CGAGTATATATAACGAGGTATCTTTAGGGGTGGGACCCAACTATAAACATGAAACTCATTTATACTTCATAACCCTCTACACACAGCTCGAGGGTGATCT	-0.386759	0.622074
Izumo1r	TGGATCCAGCCGGTGGCCTCAAACGGTCAGGAAGAGCGGGTTTGGGGTGCACCACTCTGCTGGGAGGATTGTGAAGAATGGTGGAAAGACTGTCAGTCAT	-0.386425	0.282615
Il18	CTTTGGCAGGCTTAGCTCTACAGCCACGGTGATACGAAATATAAATGAGCAAGTTCTCTTCGTTGACAGAGGAAAACAGCCAGTGTTTGAGGACATGACT	-0.263476	0.276622
Tnfsf11	AAGTCTGAGACTCATCAGCCTTTCGCTCATCTCACTATTAACGCTGCCGACATCCCATCCGGTTCCCATAAAGTCAGTCTGTCCTCTTGGTACCATGATC	-0.176498	0.554586
Defb1	AGATGTCCCTCTGAGTAAGGTTGTGGTGGCCTCCATTTCAGCTGGACCTTGGCAGAGTCTAGTGTGATCCTGAAAAGCAGGTTTTGTGGCTAAGAACTTT	-0.120493	0.729332
Tjp1	TGTAACACCAAATGCAGTGGATCGTCTTAATTATGCCCAGTGGTATCCAATTGTTGTGTTCCTTAACCCTGACTCTAAGCAAGGTGTGAAAACAATGAGG	-0.0314108	0.801885
Pten	ACTTGCAATCCTCAGTTTGTGGTCTGCCAGCTAAAGGTGAAGATATATTCCTCCAATTCAGGACCCACACGACGGGAGGACAAGTTCATGTACTTTGAGT	-0.024629	0.838888
Ncoa4	TCTGGTGTCCTTTTAACACTGCTGACTGGGTCTTACCAGGAAAGAAAGTGGGAAACCTCAACCATTTCTCCTCTGGAGAAGATAAGTGGCTACTTCGAAA	-0.0125274	0.886733
Tbp	CCATTGCACTTCGTGCCCGAAATGCTGAATATAATCCCAAGCGGTTTGCTGCAGTCATCATGAGAATAAGAGAGCCACGAACAACTGCGCTGATTTTTAG	0.0208346	0.864751
Nox3	CTTGTGCCCTGTCCCTCAATTCTCTGGCAAGGAACCTTCGGCCTGGAAATGGGCTTTGGGCCCTGTGGTCTTGTATGCGTGTGAAAGAATAATTAGGTTC	0.0306619	0.936327
Cr2	TTGCAGTGCATAAATGATTCTAAAGGACATGGATCTTGGAGTGGACCTCCACCACAGTGCTTACAATCTTCTCCTCTAACTCATTGCCCTGATCCAGAAG	0.0322516	0.89661
Il4	GCAGAGCTACCAGGGTGCTCCGCAAATTTTACTTCCCACGAGAGGTGACTCCATGCTTGAAGAACAACTCCGGGGTCCTCAGCATCTTGAGAAAACTCTG	0.037601	0.890857
Hdc	CTGGTTCGTGATTCGGTCCTTCGGGGTGAAGAATCTTCAAGCCCACGTCAGACACGGTACAGAAATGGCTAAATACTTTGAATCTCTGGTCAGAAACGAC	0.0557217	0.89033
Cd59	AGGCAGCACTACCATCAGTGTTGGCGACTTCGTGATTGTAATACCAAGTTTCTTCTCGACCGATTTCAACTGTCAAATGTACGATACAGATGCTGCCAGG	0.0645613	0.710859
Pparg	TTTGTATGACTCATACATAAAGTCCTTCCCGCTGACCAAAGCCAAGGCGAGGGCGATCTTGACAGGAAAGACAACAGACAAATCACCATTTGTCATCTAC	0.101611	0.61331
Krt18	ACAAGTACTGGTCCCAGCAGATCGAGTCGAGCACCACAATCGTCACCACCAAGTCTGCCGAAAGCAAAAACGCTGAGAACACGCTCACGGAGCTCAGGCG	0.102521	0.693594
Ireb2	TTATCAAGAGTCGTTTTTGAAGAAAAGGACCTGCTCTTCCCAGACAGCGTAGTTGGCACGGACTCTCATATCACTATGGTGAATGGATTGGGGATTCTTG	0.15152	0.0254516
Nrde2	GGTGCTTTTTGATGACATTGGGCAATCTCTCATCAGACTTGCCAGCCCGGGTCTTCAGTTCCAGCTCATCGAGGCCTTTCTGCAGTTCTTGGGTGTGCCT	0.173993	0.251132
Muc5ac	GGGCCATTTGCACCTGCACCCAAGGAACACTAACCTGCATTGGAAGTCCTGCCCTCGCTCCAGTCTGTGATGCACCCATGATCTATTTTGACTGCCACAA	0.189509	0.378848
Myo6	AAAGACTCGATAAGTTTAACGAAGTAGTAAGTGCACTGAAAGACGGAAAGCCAGAGGTGAACAGGCAGATCAAAGATCTTGAAATTTCTATAGATGCTCT	0.211625	0.050394
Ercc3	GTGGGGCCTCATGATCCTTGATGAGGTGCACACTATTCCAGATGTTGTTTGGTGCCCGATGTCTCCTGAGTTCTACCGAGAGTATGTGGCAATAAAAACA	0.229141	0.341061
Dsc2	AAATCAGGATGAGGGGCCCGAATGTATCCCTCCAACACAAACTGTGAGGATCCCAGAAAATGTACCAGTTGGTACTAGACACAATGGGTACAGGGCGTAC	0.2803	0.180081
Chga	ACCCAGAAAGATGACAGTCAGTCTCAGGCAGTGGACGGAGGTGGAAAGACTGGGGCCTCTGAAGCTCTGTCATCGAAAGGGAAGGGGGAGCCGGAATACT	0.298065	0.425712
Cxc15	GGGGATATAATTTGTTTGGATCCTAAGGCTAAATGGGTGGAGGCTCTTATCAAGAAGATTATATACAGGTTAACTGAGGACCACAATGACACGATACATC	0.303324	0.502725
Col17a1	CAGGAGGCCATCTGGCTGTTCGTAAGGAACAAGCTGATGACAGAGCAGGAAAACGGAAATCTCAGAGGAAACCCTGGTCCAAAAGGTGACATGGGAAGTC	0.31007	0.608567
Cd163	TCCAACTGCCGTCGCTGTTATCGGTAGAGTTAATGCCAGCGAGGGGTCTGGACCAATTTGGCTTGACAGCGTTTCCTGTAAAGGACACGAAGCAGCAATT	0.335512	0.428418
Gja1	GTGAGGAGAAAAAGGGTGCTTACAGAAAGTGCACCTGGGGTGTTCATATTGTTCCCTTGGAGGTGGTACTCAATAGCCTCAGTTTTGAGGTGTAGAAAAC	0.343255	0.572871
Krt8	CGGGGGCTCCAGCACTATCACGCGCACCAAGGCTGTGGTCGTGAAGAAGATTGAAACCCGTGATGGCAAGCTGGTGTCCGAGTCTTCTGATATTCTGCCC	0.370329	0.174477
Clu	AGCCTCAGGACACCCACTATTTCTCACACTTTGGCTTTCCGCACAGAAGGCCTCACTTCTTATATCCCAAGTCCCGCTTGGTCCGCAGCCTCATGCCTTT	0.386886	0.0767077
Cdkn1c	CAGGAACCGGAGACGGCCGCGCAGGGCGGCCCACGGTTTTGTGAAAATCTGAAAACTGTGCAATGTGTTGAGAATACTCTGTGCCAAATGCAAGGAGTAC	0.436208	0.067888
Mmp2	CCAGAGATCTGCAAACAGGACATTGTCTTTGATGGCATTGCCCAGATCCGTGGTGAGATCTTCTTCTTCAAGGACAGGTTTATCTGGCGGACAGTGACAC	0.438663	0.0684529
Arg2	GAGAGACATTGACCGACTTGGTATCCAGAAGGTCATGGAACAGACATTCGATCGGCTGATTGGAAAAAGACAGAGGCCAATCCACCTGAGTTTTGATATT	0.452103	0.380238
Lgr5	CTGCTCAAAGACTTACCCAGTCTGTCAGGCTGCCAAAAACTTCAGAAAATCGACCTGCGGCATAACGAGATATATGAAATTAAAGGTGGCACTTTTCAGC	0.482931	0.0024732
Il13	TGTGCAATGGCAGCATGGTTTGGAGTGTGGACCTGGCAGCTGGCGGGTTCTGTGCAGCCCTGGATTCGCTGACCAATATCTCCAGCTGTAACACCATCCA	0.509026	0.16167
Polr2a	CCAAGATCAACATCTCCCAGGTCATTGCTGTTGTCGGGCAGCAGAACGTGGAGGGCAAACGGATCCCATTTGGATTTAAGCATCGGACTCTTCCTCACTT	0.536072	0.00115587
Crabp2	AGAGTTGATCCTGACCATGACAGCAGACGACATTGTGTGCACCAGGGTCTATGTCCGAGAGTGAGTGCCCATGAGTTCAAGAGCTTCCAGAGATGCCAGA	0.54073	0.408381
Fkbp5	CCTCCTCACGGGTCTCGCCCCAAACTCAGGACTGAACAGTGTTTAGTGTAAGGTTTGTTACAGTCTCTGTGATTCTGGAAGCAAATGGCGAAACCAGTAG	0.560295	0.0087481
Pga5	CGGTCCTCCACTTTCCTGGTCTCGGGCCGACCTGTGAATGTCGCCTATGGCTCAGGAGAGATGTCAGGATTTCTCGCCTACGACACTGTCAAGATCGGGG	0.615344	0.249141
Gata3	TCCACCCCGGGATCGGCCGGATCGGCCAGGCAAGATGAGAAAGAGTGCCTCAAGTATCAGGTGCCGCTTCCTGATAGCATGAAGTTGGAGGCGTCCCACT	0.625442	0.115781
Il33	ATATCAACTTGGATGAAATTCCTCTACTGCTTGCTCTCCTTACGCACAGGTTCTGTTGTTTGGCTCCAGAGCAGCACTGCTCGCTGTGAAACAGATCAGC	0.642268	0.084794
Il21r	CCCTTTCAATGTGACCGTGACCTTCTCAGGACGCTATCATATCTCCTGGCATTCAGATTATGAAGAAGCCTCCGGCTACATGCTGAGGGGCAAACTACAG	0.69076	0.000709537
Krt19	GCCCTCCCGCGATTACAGCCACTACTTTAAGACCATCGAGGACTTGCGTGACAAGATTCTTGGCGCCACCATCGAAAACTCCAAGATTGTCCTACAGATC	0.705593	0.00800969
Tigit	CTAGGCCTTACCTTCCAGTCACTGACAATGAATGACACAGGAGAGTACTTCTGCACCTACCACACCTATCCTGATGGGATTTACAAGGGAAGAATATTCC	0.810957	0.015407
Aicda	AGCCCCTGCTACGACTGCGCCCGGCACGTGGCCGAGTTTCTGAGGTGGAACCCCAACCTCAGCCTGAGGATCTTCACCGCGCGCCTCTACTTCTGCGAGG	0.831448	0.10593
Muc6	CACTCTCATGGCTGTGTATGACAAGTCAGGTTACTCACACTCAGAGACCTCCCTAGTGTCCATCATCTACCTGTCCAAGAAGGACAAAATTGTGATCTCA	0.840221	0.123448
Il6	GTATCTTCAAACAAGAGGTGAAGGATCCAGGTCAAATAGTCTTTCCTGACCCAACTTCCGAGGCGCTCCTACTGGAGAAACTGGAGTCACAGACGGAATG	0.873139	0.0292162
C9	CTGGGCAATCCTTTCGACAATGAGTTCTACAACGGACTCTGTGACCGGGTACGGGACGGCAACACTTTGAAATACCATCGCAAACCCTGGAATGTAGCTT	0.920208	0.278849
Il22	ACGAACTGTTCCGAGGAGTCAGCACTGAGGACCGATGCTACCTGATGAAGCAGGTGCTCAACTTTACCGTTGGAGAAGTTTTGCTCCCACAGTCAGACAG	1.08637	0.0110184
C8a	AAAGCTCATGATCTTACCCTGGAAGATATCAAAAAATGCGCTGGAGGTTCCGGGGGCCTGACGTTTGAGAAAACTGTCACCCTTGAAGGAATTCTATCAG	1.09622	0.029778
Defb14	TGCAAATGGACTCCGAAGATTCTTCTGCCGAATAAGAGGCGGCCGGTGTGCTGTGCTCAACTGCCTTGGACAGGAAGAACAGATAAGCAAATGTTCGAAC	1.20102	0.093643
Anln	TGTTCTCTCTGGAAACTGTATCTCTTACTGGACATACCCAGATGATGAGAGGCGAAAGACTCCCATAGGAAGGATAAACCTGGCCAATTGTATCAGTCAT	1.23188	0.000640035
Ctla4	TCATGTCTGAACAGTTCTTACTCAAGGCATCACTTGGAAGCAGCATAAAGATATAGCATTATGATGTGGGGTCAAGGGAAGGTTAGGGAATGGCACAGTC	1.23228	0.00296964
Cd44	GACTGTTGCTGCAGACTCCGACTTTAATGTTGATGGTTCCCGACCAGGAGACGGAGATTCATTCATCGACACCAGTGGGGGTTCCCGCACTGTGACTCAT	1.43177	8.14453e-05
Gast	CAACAGCTGGACCAGCTGGGCCTAACCTCTCACCATCGAAGGCAGCTGGGGCCGCAGGGCCCTCAACACTTCAAAGCAGACATGTTCAAGAAGCAAAGGC	1.43433	0.0232884
Tff2	GTACCCAGGCATCAGCCCCGAGGAGTGCGCCTCTCGAGACTGCTGCTTCTCCGACTTGATCTTTCAGGTGCCCTGGTGCTTCTTCCCAAAGTCTGTGGAA	1.45441	0.0029487
Lta	CGCAGGGGCTCTCCTCGGCGGGGACGGCTCGCCGCCCTCCGCACAAGCAGCCGGCCCTCCTGAAGCCCGCGGCTCACCTTGTCGGCTACCCCGGCCAGCA	1.50277	0.000110256
Il21	ATGAATGTCCTCCCTGTGACTCTTACGAGAAAAAACCACCCATTGAATTCCTGGAACGAATAAAATCACTCCTTCAAAAGGTATGCACCTTAGACGCGTT	1.58796	0.00017901
Il17ra	GAGCTGCTTTTATGACACTAAGCAAGTACCTGCGCCCAGACAAGAAGAATTCCACCAGCGCGCCAACGTCACATTCGCTCCACACAAGTCCAAGTTGTGC	1.69737	5.06777e-08
Cd14	CTTACCTTGAGGGCCGCGCGGGTTCCTGCTCCGCTTCTATTCGGAGTCCTGCGTGTACTCGGGTATTCAGGCCTCCAGGAACTAACTCTTGAAAACCTCG	1.71972	2.58574e-06
Ccr3	TCATCACCTGGTGCCTGGCAGGACTGGCAGCATTTCCTGAATTTATCTTTTATGAATTTCAAGACAACTTTGGAGAATCCTTCTGCAGCCCTCATTACCC	1.86014	0.000336566
Casp1	AGGAGTGGTGTTCGTAAAAGATTCAGCAGGTAAATCTGAAAAGGAGCTCTCAACGGATGCAAATTTTGAAGATGACGGCATTAAGAAGGCCCATATAGAG	1.94507	0.000102877
Krt7	CAGGCTGACATTGACACCATGAAGAACCAGCGTGCCAAGTTGGAGGCCAGCATTGCTGAGGCCGAGGATCGCGGGGAGCTAGCACTGAAGGACGCTCATG	2.00019	2.61182e-06
Btla	GTTTCTGCATGGTCTGCTTTCTGAAAAGGTTCCAAGGGAAAGAAAAGAAGCCTTCTGACTTAGCAGGAAGGGAAATTAACCTGGTTGATATTCCACTGAG	2.01289	1.76812e-07
Irf4	GGCTATGACTTACCTGAACACATTAGTACTCCAGATTACCACCGGTCCCTCCGCCATTCTTCCATTCAAGAGTGAGACGCCAGCAGCAGGAAGGATTTTG	2.03596	3.82183e-06
Sh2d1a	GCGAGAGTGTCCCTGGAGTGTACTGCCTGTGTGTTTTGTATCAAGGTTACATCTATACATATCGAGTGTCCCAGACAGACACAGGTTCTTGGAGTGCTGA	2.09908	0.000269661
Tnf	GTGGCCTGGACTGTGGGGTTCTCACGAACCACCATCAAGGATGCAAACGGGCCTTCAGAATTCAGTGTCGCCTCAAAGCCCACTTCCTGGGCTCTGCAAA	2.1988	5.19677e-08
Cd19	CTGGTTCCACACTTTGGCTGTCTTGTGGGATACCTCCCGTCCCAGTGGCTGGAGGCTCTATCTCCTGGAGACATGTGCATCCCAAGAAGTCTAACATTTC	2.26147	0.00137933
Pigr	CTATGGAGAAACTACAGCCATCTATGTAGCAGTTGAAGAGAGGACAGAGGGGTCACGCAATGTCAGCCCAACAGATGCAAATGCACGAGCAAAAGTTGGT	2.27556	0.00041897
Ccl2	GCACTTAAAGTTGCATCTACCCTCGGATCTTCAGCACCTTTGAATGCTAACTTGACCCACGAACCTGCAGCTAGTGCATCCACTATTTCCTTTTCCACAG	2.36505	1.07917e-05
Nox1	TTTGAACAACAGCACTCACCATTACCAAGGATTGAGGTGGATGGTCCCTTTGGCACGGTCAGTGAGGATGTTTTCCAGTATGAAGTGGCTGTACTGGTTG	2.39054	4.9258e-06
Tff1	ACCGCCACGCAGTGCAAGGAAAGAGGCTGCTGCTTCGATGACAGTGTCCGGGGATTCCCATGGTGTTTCCATCCTCAAGCCATCGAAAACCCTCAAGAAG	2.39814	5.25903e-08
Cd68	TTCTCCGGCCGTTCACCTGGACCTGCTCTCCCTGCGGATCCAGGCTGCTCAGCTGCCCGACTCAGGCCACTTTGGGCCATGTTTCTCTTGTGCCGGTGAC	2.41018	5.38432e-08
Ms4a1	CAGCGTGCAGTCCATGTTCTTGGGCATTCTGTCGGTGATGCTGATCTCTGCCTTCTTGCAGAAACTTGTGACAGCTGGCATTGTGGAGAATGAATGGAGA	2.48567	0.00179018
Trpm2	AGAGGTGTACAAAGGGTACGTGGATGACCCACGGAACACAGACAATGCTTGGATCGAGACGGTGGCTGTCAGCATCCATTTCCAGGGCCAGAATGATGTG	2.54208	1.99817e-05
Cd22	CGCTGACGAGGGACAGTCCATAGAGCTGATCTGTGCGTCACCGGCCAGTCCACCTGCAACAAACTATACCTGGCTTCACAACCGGAAGGAGGTGCCCGGG	2.61615	1.57884e-05
Cxcl5	CAGCCGTTGCTTCCAGAACAGAGCTGCGCTGTGTTTGCTTAACCATAACTTCAAGAATTAATCCCAAAATGATCCTTAATTTGGAGGTGATCGCGGCAGG	2.71203	3.14138e-05
Bst2	AGCTGGAGAATCTGAGGAACCAGGAAACTTCTAGCACAGAACAGGAGAACTCTGGCAGCTCCATGGTGGTCTCCAGCCCATTGGTCCTCCTGGTGACAAT	2.78534	2.02677e-05
Irf7	ACTTAGATCACATTTGTAAAACTTGGCCACACCATCTGTGGCTACAACCGGAAACCACAGTGACACTCAAGGGAGTCTTACCTTATTTGTAACACCTGAC	2.80401	0.000179408
Cxcl10	GAGAGGAGAAATGTCTAAATCCAGAATCTGAGGCCATCAAGAGTTTACTGAAAGCAGTTAGCCAAAAAAGGTCCAAAAGAGCTCCTTAACTAGAGAGAAG	2.83165	2.78772e-06
Cd79b	CGGCAAAGCTGGGATGGAGGAAGATCACACCTACGAGGGCTTGAACATTGACCAGACAGCCACCTATGAAGACATAGTGACTCTTCGGACGGGGGAGGTG	2.89649	1.66207e-05
Irgm	TGTATGTGCTCAGTGGCATTGGGGGTTTACTGCTATTGCTGGTGATTTTCTTCGTGCTCTATAAGGTTGGCTTCTTCAAACGGAACCTGAAGGAGAAGAT	2.95618	2.28626e-05
Lck	AATTTCCCATTAAGTGGACAGCACCAGAAGCCATTAACTATGGCACCTTCACCATCAAGTCAGATGTGTGGTCTTTTGGGATCCTTCTGACAGAGATTGT	3.05305	1.80497e-09
Itgal	CTGAGGTACCGCACCTCCACTGGCTTCCTGAGGAATATGGGCCATAATCTCTTCAGCCTCTACAAGAAATACCCGGTGAAATATGGAGGAAAGTGCTGGA	3.10487	3.50751e-08
Cd5	GGCGGCCTCACCTCCTTCCATGTTCTGGACGCTGACAGGAACTCCGCTGGGCAATTCTGTGCCCAGGAGAGGCTATCTCACTGTTACCAGCTTCAGAAAA	3.19821	1.41688e-06
Slamf1	TACCAGTTTCTGTCAGAAAACCTGAGCCTCGGGATTCTGGGAAACAGGAGGGAGAGTGAAGGATGGTACTTTGTGAGCGTGGAGGAGAATGTATCAGTTC	3.21392	5.34485e-06
Cd6	GTCTGCTCAGGCTCCCGGAGACATCTCAATCTGTCTACATCTGAAGTGCCTTCCCAAGTTCCAGTCACCATAGAATCCTCTGTGCCGGTGAGGGTGAAGG	3.23272	8.4512e-08
B2m	CCTGCAAAGTCACACACATCACTCTCAAGGAGCCCAAGATTGTCACCTGGGAACGAGACCTGTAATCAAGCAGCATGGAGGTCTGAGGATTCAGTTGTAC	3.34269	2.15877e-05
Tbx21	AGCCCTGTTCCCAGCCGCTTCTACCCTGACCTTTCCGGCCAGCCCAAGGATGTGGTGTCACAACCTTACTGGCTGGGCACGCCTCGGGAACACAGTTACG	3.43943	4.11205e-08
Ciita	CCTCTAAATGTGACAGGGAGTTTATAGCAGCTCCTTCTACTTGTGACGCTGTTTCCACAAACTTTAGGTCAAGGATGATCTGGGCCTGGCCCACACCGTA	3.44682	4.96843e-08
Ccr6	CTGGAGTTCCACACAATCAATTGTGGGGAATGCTGGATGCGTATGAATGTAAACAAATTCAGAAATGTTCAGGAAGGGATTACAGACCTCGTGAGCCCTA	3.49202	2.76566e-09
Cxcr3	CCCTCACCTGCATTGTTGTCTGGGGACTCTGTCTGCTCTTTGCCCTCCCAGATTTCATCTACCTGTCGGCCAGCCATGATGAGCGTCTCAAAGCTACCCA	3.51196	9.21239e-08
Cd74	GAGAATCTGAAGCAACTTAGGAACTCTATGGATGGTCTGAACTGGAAGGTCTTCGAGAGCTGGATGAAACAGTGGCTCTTGTTTGAACTGAGCAAGAACT	3.65907	5.12922e-08
Icos	AACCTGGACGGTTCTCAGGGCGGCTATTACTCATGCAACCTATCCATTTTTGACCCACCTCCTTTTCAAAACAAGATCCTGAGTAGAGAGTACTTGCATA	3.86303	2.96595e-09
Tap1	CCTTCTTCACCGGTCGAATCACTGACTGGATTCTCCAGGATAAGGCAGCTCCCAGCTTCACCCGTAACATATGGCTCATGTCCATCCTCACCATAGCCAG	3.88751	3.1359e-08
Il17a	ACAGCATGTCCAAACACCGAGGACACGAACTTCCTCCAGAATGTGAAGGTCAACCTGAAAGTCCTTAACTCCCTTAGCCCGAAAGTGAGCTCCAGAAGGC	3.89497	1.4397e-06
Psmb8	CCGGGGGATGCAGCCCACTGAATTCCTGAAGTCTTTCGGTAGTGACCAAGAAAGGAATGTTCAGATTGAGATGGCCCATGGCACGACCACGCTGGCCTTC	3.93553	9.97386e-08
Ccl3	CAGATCTGCGCTGACCCCAAAGAGACCTGGGTCCAAGAATACATCACTGATCTGGAGCTGAATGCCTGAGAGGCTTGGAGTCATCAAGGAACCCCAAAAC	3.97721	5.09229e-07
Nlrc5	CCACGAGTTCAGAAGGTCCAACTCAGGTCCCTGTGTCATGCTGTCCTGCAGTTCAGCTCCAAAGAGGAGCAAGAGGGTGTGTGCTTTGGGTTCCCAGAAT	4.00605	3.11432e-07
Psmb9	TCGGCAGGGACAGCGGTGGTGAACCGAGTGTTTGACAAGCTCTCCCCTCTGCACCAGCGGATCTACTGTGCCCTCTCCGGTTCCGCTGCCGATGCCCAAG	4.08547	1.81768e-07
Cd8a	GTAGATAGGCCCTCACCCGTTTTTAAACATGTAGACTAGGCTGTGCTCGTGGGGTCACCAGAACGGTGGGTTCAATCCCTACCAGGGTTCATTTTATAAA	4.09908	4.47512e-08
Cd274	ATATGCTTATGCCTGTTCCGTACTCAAAGCAATGCTCGTTACCAAGGAGTCTGGAAAGTCACTCTTGGGTTCCTTGTCTAGCATTATACCTATCCCTGAT	4.10271	3.49153e-08
Cd3e	TGGACTCGACAACATTAGCCATAATCATCATCATTGACGTGTGCTTCACTTTGGGCTTGCTGATGGTCGTTTATTACTGGAGCAAGAATAGGAAAGCCAA	4.12447	3.81346e-08
Cd226	ACTCAACGGCGGGGTTCCGCAACATGAGCCTCTCCTTTTACAATGCCTCTGAAGCAGATGTTGGCACCTACTCCTGCTTGTTTCATTCTTTCCCAAGGGG	4.2116	1.34918e-09
Pla2g2a	CTGTGTTGCTCACGACTGTTGCTACTACCGTCTGGAGAAACGTGGATGTGGCACGAAATTTCTGAGCTACAAGTTCTCCTACCGAGGGGGCAAAATCACC	4.22406	1.15651e-05
Kc	TGGTTCAGAAGCTTGTCCAAAAGATACTAAAGAAGGGCATCTCCAAGTGACCGAAAAAGAAGGAAGACTGTTCTGATGGCGCCTGTCAGGAGAACGCCGG	4.42821	5.45577e-08
Gbp2	TTCAAGGATGTAGACCAAAAGTTCCAGAGGGAATTAGGGAACCTGATAGTAGCAAAGCGAGATGCCTTTGTTCAGAAGAACATAGACGTGTCATCCGCTC	4.65259	5.99418e-07
Ccl8	ACTGGGTCAATAGTTATGTGGTGCTGCTTGACCAGAAGTCTCAATCTCTGCAGCCTTGAACCTTCAACACTTGGGCTGAGAGACGACAGCCTGACGCTCT	4.83456	4.02486e-08
S100a9	CCTGGACACAAACCAGAATGAGGAGCTGTCGTTTGAGGAGTTTATCATGCTGATAGCAAAACTGGTCTTTGCTACCCATGAGAGTCTGCATGAGAACAAT	4.95028	0.00274486
Il1b	ATCTTTGAAGAAGAGCCCATCCTCTGTGACTCGTGGGAAGACGAGCAGTTGGTGTGTGATTTTCCCATTCGACAGCTGCACTGCAGGCTCCGGGATGAGC	5.02856	6.25048e-07
Cxcl9	ATAGAACTCTGCTCTGCCATGAAGTCGCTTGTTCTTTTCCTCTTGGGCGTCATCTTCCTGGATCAGTGTGGAGTTCAAGGAACCCTAATAATAAGGAATC	5.3877	2.64494e-07
Ltf	CAAAAGCAACAGTTCTGATTGTGTGGAAAGACCAGTGGAAGGGTACTTTGCCGTGGCAGCAGTTAGAGCAGAAGACGATGGCTTCACCTGGAGCACCGTG	6.44962	7.91119e-05
S100a8	TATCACAACTATGCCAGTTTGCAAGGGAATCATCATGCCCTCTACAAGGAGGACCTGAAGAAACTGGTCAATACTGAGTGTCCTCAGTACGTGAAGAATA	6.79833	0.0019908
Ido1	GTTTTCAGGGGGCAGTGCAGGCCAGAACAGCATCTTTCAGTGTCTTGATGTCCTTCTGGGAATAAAGCATAAAACTGGTGAAGGATCTCCTGCAGAATTC	7.52081	1.6925e-05
aBased on data from the NanoString custom Mongolian gerbil panel

## Sheet: Supplementary Table 4
Supplementary Table 4. LC-MS/MS matches to IMS peptides that were corpus-specific in uninfected animals and decreased or redistributed in atrophic gastritis
Protein Namea	Calculated +1H Peptide Mass (AMU)	Number of "good match" points (out of 8)b	ppm differencec	Protein identification probability	Percentage of total spectra	Percentage sequence coverage	Peptide sequence	Best Peptide identification probability	Peptide Total Ion Current (TIC)	IMS and LC-MS/MS pattern matchd	LC-MS/MS pattern quantitatively significant at p<0.05?e
filamin-B isoform X1	571.32	6	-4.55087	1	0.0118	0.489	PGLER	0.958	101511388	Yes	No
filamin-A isoform X3	571.32	4	-4.55087	1	0.000295	0.566	PGLER	0.958	Absent	N/A	N/A
ATP synthase subunit alpha, mitochondrial	581.352	6	-0.172013	1	0.0057	0.676	VHGLR	0.978	12622313	Yes	No
ATP synthase subunit alpha, mitochondrial	723.451	6	-2.07339	1	0.0057	0.676	APGIIPR	0.986	Absent	Yes	No
Golgi membrane protein 1 isoform X1	788.426	6	0.380505	1	0.0003	0.352	NEALVSR	0.748	8335840	Yes	Yes
vasodilator-stimulated phosphoprotein isoform X1	788.426	4	0.25367	1	0.0003	0.271	NSTTLPR	0.716	4123330	Yes	Yes
moesin, partial	788.426	4	0.25367	1	0.0004	0.263	VTAQDVR	0.1	4354040	Yes	Yes
synaptosomal-associated protein 23 isoform X1	788.426	4	0.25367	1	0.0002	0.362	IDVANTR	0.262	4100000	Yes	Yes
A-kinase anchor protein 13-like	788.426	4	0.25367	1	0.0001	0.054	NKSSQPK	0.074	2700060	Yes	No
myeloperoxidase	788.434	5	-9.25886	1	0.0011	0.419	GLMATPAK	0.204	4603130	Yes	Yes
eosinophil peroxidase	788.434	3	-9.25886	1	0.0008	0.31	GLMATPAK	0.204	4603130	Yes	Yes
potassium-transporting ATPase alpha chain 1 isoform X1	926.505	8	-0.971392	1	0.0032	0.513	VPVDQVNR	0.98	151000000	Yes	Yes
ATP synthase subunit e, mitochondrial	926.509	5	-5.28867	1	0.0001	0.479	YSYLKPR	0.9	6553750	Yes	Yes
guanylate-binding protein 5-like	958.568	6	1.56483	1	0.0003	0.176	LSQLQTLR	0.499	5109750	N/A	N/A
serine/arginine repetitive matrix protein 1 isoform X3	971.561	2.5	5.86685	0.74	0.0001	0.0385	RSRSPGRR	0.252	190032	Similar	Yes
EMILIN-1	971.563	8	2.88195	1	0.0009	0.347	LLGSQAGLGR	0.997	6698590	Yes	Yes
integrin alpha-M	1393.71	5	-2.87004	1	0.0004	0.14	GFGQSVVQLDTSR	0.997	8023580	Similar	Yes
sulfotransferase 1C2	1393.71	4	-2.87004	1	0.0003	0.23	SILDQSISPFMR	0.997	5154300	Similar	No
desmoplakin isoform X1	1393.71	4	-2.87004	1	0.0006	0.0852	QAHVRNEHFQK	0.065	841458	Yes	Yes
malate dehydrogenase, cytoplasmic	1393.71	7.5	-2.87004	1	0.0008	0.488	FVEGLPINDFSR	0.997	49800000	Yes	Almost
signal recognition particle subunit SRP72	1545.8	3	8.40988	1	0.0002	0.146	TNLSAVVAAQSNWGK	0.997	1184490	Similar	No
potassium-transporting ATPase subunit beta isoform X1	1545.8	7	8.40988	1	0.0004	0.248	SPGVTLRPDVYGER	0.997	414000000	Yes	Yes
potassium-transporting ATPase alpha chain 1 isoform X1	1619.75	7	8.02593	1	0.0038	0.453	VDNSSLTGESEPQTR	0.997	107000000	Yes	Yes
aBest match identifications are bolded and listed in Table 1.
bpoint awarded if: ppm error <10; ID probabiliy >90; percentage of total spectra was highest; percent sequence coverage was highest; identification probability was highest; total TIC was highest (if comparable, multiple points were awarded); patterns matched (A "Similar" call counted for 1 point); and was quantitatively significant (0.5 for almost)
crefers to the difference between observed IMS and LC-MS/MS [M+H]+ ion mass (atomic mass units). The equation for ppm difference calculation is further explained in Supplemental Text S1.
dRefers to whether the visual pattern observed by IMS methods matches the quantitative LC-MS/MS pattern
eWhen comparing infected animals with atrophic gastritis to uninfected animals

## Sheet: Supplementary Table 5
Supplementary Table 5. Proteins preferentially localized to the corpus or the antrum in uninfected animals, detected by LC-MS/MS
GenBank Accession ID	Official Gene Symbol	Protein Name	Uninfected Corpus/Antrum log2 Fold Change	Uninfected Corpus/Antrum Adjusted p-value
XP_021495684.1	Pgc	gastricsin	5.14547	0.00253137
XP_021482505.1	Cobll1	cordon-bleu protein-like 1	4.23382	0.000231363
XP_021508693.1	Atp4b	potassium-transporting ATPase subunit beta-like	4.20358	0.0139469
XP_021488531.1	Glul	glutamine synthetase	4.12771	0.000259578
XP_021492818.1	Pdia2	protein disulfide-isomerase A2	4.09532	0.00119786
XP_021498020.1	Atp4a	potassium-transporting ATPase alpha chain 1 isoform X1	4.05746	0.000832262
XP_021515022.1	Slc4a2	anion exchange protein 2 isoform X1	4.01517	0.0103035
XP_021496072.1	Bcat2	branched-chain-amino-acid aminotransferase, mitochondrial	3.79825	0.000285632
XP_021489810.1	Aldh6a1	methylmalonate-semialdehyde dehydrogenase [acylating], mitochondrial	3.72545	0.000365224
XP_021489123.1	Ctsd	cathepsin D	3.5953	0.000174117
XP_021484094.1	Clic6	chloride intracellular channel protein 6	3.53148	0.0133975
XP_021508326.1	Gstk1	glutathione S-transferase kappa 1 isoform X1	3.47383	9.37235e-05
XP_021492230.1	Fabp3	fatty acid-binding protein, heart	3.26578	0.00081529
XP_021509414.1	Idh2	isocitrate dehydrogenase [NADP], mitochondrial	3.12389	0.000289123
XP_021519572.1	Aldob	fructose-bisphosphate aldolase B	3.03151	0.0151892
XP_021488478.1	Hibadh	3-hydroxyisobutyrate dehydrogenase, mitochondrial	2.97474	0.000201297
XP_021516762.1	Echdc2	enoyl-CoA hydratase domain-containing protein 2, mitochondrial isoform X1	2.95698	0.00226737
XP_021513175.1	Bckdha	2-oxoisovalerate dehydrogenase subunit alpha, mitochondrial	2.9502	0.000786947
XP_021514532.1	Ldhb	L-lactate dehydrogenase B chain	2.94931	0.000303659
XP_021509964.1	Kif13b	kinesin-like protein KIF13B	2.8894	0.000285693
XP_021491088.1	Atp5h	ATP synthase subunit d, mitochondrial	2.87101	0.000136075
XP_021508430.1	Hip1r	huntingtin-interacting protein 1-related protein	2.86795	4.65889e-05
XP_021508562.1	Ndufa7	NADH dehydrogenase [ubiquinone] 1 alpha subcomplex subunit 7 isoform X2	2.86101	0.000231363
XP_021519107.1	Acss1	acetyl-coenzyme A synthetase 2-like, mitochondrial	2.86033	0.000583312
XP_021513616.1	Mal2	protein MAL2	2.85312	0.000535004
XP_021515377.1	Sntb1	beta-1-syntrophin, partial	2.79349	9.25419e-05
XP_021498383.1	Dbt	lipoamide acyltransferase component of branched-chain alpha-keto acid dehydrogenase complex, mitochondrial	2.7843	0.00134328
XP_021493515.1	Echs1	enoyl-CoA hydratase, mitochondrial	2.76947	0.000280462
XP_021516757.1	Ndufs5	NADH dehydrogenase [ubiquinone] iron-sulfur protein 5-like	2.74246	7.16631e-05
XP_021501042.1	Hadh	hydroxyacyl-coenzyme A dehydrogenase, mitochondrial	2.73269	0.000392001
XP_021487490.1	Acads	short-chain specific acyl-CoA dehydrogenase, mitochondrial	2.71533	0.00046277
XP_021514479.1	Aldh7a1	alpha-aminoadipic semialdehyde dehydrogenase	2.71163	0.00015658
XP_021494794.1	Dbn1	drebrin isoform X1	2.70533	0.000615333
XP_021505970.1	Pcx	pyruvate carboxylase, mitochondrial	2.69417	0.00909547
XP_021518853.1	Ppif	peptidyl-prolyl cis-trans isomerase F, mitochondrial	2.68811	0.00104748
XP_021487841.1	Ndufb7	NADH dehydrogenase [ubiquinone] 1 beta subcomplex subunit 7	2.68324	4.42518e-05
XP_021483980.1	Uqcrb	cytochrome b-c1 complex subunit 7	2.66098	0.00081529
XP_021519411.1	Fh1	fumarate hydratase, mitochondrial, partial	2.65266	0.0209897
XP_021483290.1	Sntb1	beta-1-syntrophin-like, partial	2.6462	0.000904792
XP_021496278.1	Ivd	isovaleryl-CoA dehydrogenase, mitochondrial	2.6426	0.000583312
XP_021483601.1	Ndufa8	NADH dehydrogenase [ubiquinone] 1 alpha subcomplex subunit 8	2.63914	5.83803e-05
XP_021484488.1	Kcne2	potassium voltage-gated channel subfamily E member 2	2.63223	0.0367717
XP_021500105.1	Pcca	propionyl-CoA carboxylase alpha chain, mitochondrial isoform X1	2.62191	0.000193608
XP_021491382.1	Llgl2	lethal(2) giant larvae protein homolog 2	2.61068	9.25419e-05
XP_021497071.1	Aldh5a1	succinate-semialdehyde dehydrogenase, mitochondrial	2.60949	0.00170981
XP_021506441.1	Slc25a4	ADP/ATP translocase 1	2.59265	4.65889e-05
XP_021494369.1	Acat1	acetyl-CoA acetyltransferase, mitochondrial isoform X1	2.59098	0.000836267
XP_021500452.1	Ndufb10	NADH dehydrogenase [ubiquinone] 1 beta subcomplex subunit 10	2.576	0.000138949
XP_021501306.1	Atp5k	ATP synthase subunit e, mitochondrial	2.57312	0.000335636
XP_021488839.1	Acad10	acyl-CoA dehydrogenase family member 10	2.56615	0.000427159
XP_021497016.1	Cox6b1	cytochrome c oxidase subunit 6B1	2.55475	0.000615333
XP_021517586.1	Cd36	platelet glycoprotein 4	2.53758	0.0383143
XP_021487875.1	Gcdh	glutaryl-CoA dehydrogenase, mitochondrial isoform X1	2.53625	9.25419e-05
XP_021508848.1	Gstz1	maleylacetoacetate isomerase isoform X1	2.53356	6.10989e-05
XP_021516114.1	Fah	fumarylacetoacetase	2.52636	0.00429057
XP_021511366.1	Acadl	long-chain specific acyl-CoA dehydrogenase, mitochondrial	2.5241	0.000310137
XP_021506651.1	Epb41l1	band 4.1-like protein 1 isoform X5	2.51911	4.65889e-05
XP_021500777.1	Idh3b	isocitrate dehydrogenase [NAD] subunit beta, mitochondrial isoform X1	2.51254	0.00338386
XP_021514845.1	Ank3	ankyrin-3 isoform X1	2.50142	0.000615333
NP_079744.1	Sec11c	signal peptidase complex catalytic subunit SEC11C	2.49074	0.000259578
XP_021482085.1	Ckmt2	creatine kinase S-type, mitochondrial	2.48297	0.000859531
XP_021512905.1	Nipsnap2	protein NipSnap homolog 2 isoform X1	2.482	0.0022902
XP_021503497.1	Endog	endonuclease G, mitochondrial-like	2.4778	0.00338386
XP_021484157.1	Muc6	LOW QUALITY PROTEIN: mucin-6-like, partial	2.47435	0.0404986
XP_021505803.1	Crat	carnitine O-acetyltransferase	2.45446	0.00396784
XP_021483265.1	Plvap	plasmalemma vesicle-associated protein	2.45387	0.000166595
XP_021488909.1	Clasp1	CLIP-associating protein 1 isoform X11	2.45142	0.00185295
XP_021501898.1	Eps8l2	epidermal growth factor receptor kinase substrate 8-like protein 2	2.44165	0.00105621
XP_021483058.1	Tfam	transcription factor A, mitochondrial-like	2.44064	4.65889e-05
XP_021505197.1	Ndufa3	NADH dehydrogenase [ubiquinone] 1 alpha subcomplex subunit 3	2.43814	0.000239764
XP_021517063.1	Adhfe1	hydroxyacid-oxoacid transhydrogenase, mitochondrial isoform X1	2.40728	0.0243924
XP_021488640.1	Lonp1	lon protease homolog, mitochondrial	2.39868	0.000853826
XP_021505542.1	Ckmt1	creatine kinase U-type, mitochondrial	2.3797	0.00232023
XP_021518856.1	Ndufs4	NADH dehydrogenase [ubiquinone] iron-sulfur protein 4, mitochondrial-like	2.37683	0.000668872
XP_021508123.1	Suclg1	succinate--CoA ligase [ADP/GDP-forming] subunit alpha, mitochondrial	2.37198	0.00129832
XP_021517731.1	Apmap	adipocyte plasma membrane-associated protein	2.37127	5.37948e-05
XP_021509873.1	Dld	dihydrolipoyl dehydrogenase, mitochondrial	2.36843	0.000393956
XP_021520024.1	Opa1	dynamin-like 120 kDa protein, mitochondrial	2.36707	0.0053357
XP_021499408.1	Ndufb9	NADH dehydrogenase [ubiquinone] 1 beta subcomplex subunit 9	2.35345	0.000100629
XP_021503503.1	Ndufa12	NADH dehydrogenase [ubiquinone] 1 alpha subcomplex subunit 12	2.35149	0.000361178
XP_021493765.1	Ndufa13	NADH dehydrogenase [ubiquinone] 1 alpha subcomplex subunit 13	2.34282	0.000433094
XP_021500321.1	Got1	aspartate aminotransferase, cytoplasmic	2.34107	0.000296274
XP_021489850.1	Dlst	dihydrolipoyllysine-residue succinyltransferase component of 2-oxoglutarate dehydrogenase complex, mitochondrial	2.3236	0.000393435
XP_021502204.1	Aco2	aconitate hydratase, mitochondrial	2.30743	0.00046277
XP_021514664.1	Spcs2	signal peptidase complex subunit 2	2.30601	7.16631e-05
XP_021499261.1	Auh	methylglutaconyl-CoA hydratase, mitochondrial isoform X2	2.30081	0.00188044
XP_021515302.1	Gfm1	elongation factor G, mitochondrial	2.28844	0.000335636
XP_021495584.1	Rab11fip1	rab11 family-interacting protein 1 isoform X1	2.28647	0.00184573
XP_021498829.1	Pacsin2	protein kinase C and casein kinase substrate in neurons protein 2 isoform X4	2.27859	8.52085e-05
XP_021486767.1	Mpc2	mitochondrial pyruvate carrier 2	2.27851	0.00427812
XP_021499669.1	Stx12	syntaxin-12	2.26169	0.000166595
XP_021500381.1	Eci1	enoyl-CoA delta isomerase 1, mitochondrial	2.26075	0.0157317
XP_021491390.1	Ezr	ezrin	2.25652	0.000583312
XP_021487752.1	Ndufa10	NADH dehydrogenase [ubiquinone] 1 alpha subcomplex subunit 10, mitochondrial	2.25614	0.000427159
XP_021497192.1	Cox4i1	cytochrome c oxidase subunit 4 isoform 1, mitochondrial	2.25448	6.16033e-05
XP_021493274.1	Suclg2	succinate--CoA ligase [GDP-forming] subunit beta, mitochondrial-like	2.251	0.00153469
XP_021519240.1	Ndufa4	cytochrome c oxidase subunit NDUFA4	2.2429	5.83803e-05
XP_021519247.1	Pccb	propionyl-CoA carboxylase beta chain, mitochondrial, partial	2.24211	0.00344807
XP_021514705.1	Mmut	methylmalonyl-CoA mutase, mitochondrial	2.23528	0.000100629
XP_021506438.1	Acsl1	long-chain-fatty-acid--CoA ligase 1 isoform X1	2.23392	0.00225198
XP_021493016.1	Uqcrq	cytochrome b-c1 complex subunit 8	2.23372	5.83803e-05
XP_021487947.1	Prdx2	peroxiredoxin-2	2.23126	0.00036197
XP_021484455.1	Sdhb	succinate dehydrogenase [ubiquinone] iron-sulfur subunit, mitochondrial	2.22932	0.000193608
XP_021486195.1	Nnt	NAD(P) transhydrogenase, mitochondrial-like, partial	2.22891	0.00141973
XP_021496502.1	Pacsin3	protein kinase C and casein kinase substrate in neurons protein 3 isoform X1	2.22859	8.52085e-05
XP_021514145.1	Ehhadh	peroxisomal bifunctional enzyme	2.22163	0.00139241
XP_021507388.1	Ndufa2	NADH dehydrogenase [ubiquinone] 1 alpha subcomplex subunit 2	2.20935	0.000120325
XP_021482561.1	Slc25a3	phosphate carrier protein, mitochondrial isoform X1	2.20664	9.25419e-05
XP_021496628.1	Stard10	START domain-containing protein 10	2.19712	0.00239349
XP_021506190.1	Nt5c2	cytosolic purine 5'-nucleotidase isoform X1	2.19452	0.0108925
XP_021483272.1	Hsd17b10	3-hydroxyacyl-CoA dehydrogenase type-2	2.19293	0.00253137
NP_031834.1	Cycs	cytochrome c, somatic	2.19241	0.000965066
XP_021503790.1	Acadvl	very long-chain specific acyl-CoA dehydrogenase, mitochondrial isoform X1	2.18889	0.00171601
XP_021497062.1	Acot13	acyl-coenzyme A thioesterase 13	2.16589	0.0141457
XP_021488414.1	Uqcr10	cytochrome b-c1 complex subunit 9	2.16497	0.000317902
XP_021488685.1	Micos13	MICOS complex subunit MIC13	2.16181	4.42518e-05
XP_021517132.1	Immt	MICOS complex subunit Mic60	2.15396	9.34705e-05
XP_021483715.1	Lpl	lipoprotein lipase	2.15237	0.0286839
XP_021516500.1	Apoo	MICOS complex subunit MIC26	2.14999	0.000853826
XP_021510471.1	Cs	citrate synthase, mitochondrial	2.14968	0.000615333
XP_021517612.1	Gpx1	glutathione peroxidase 1	2.14595	0.0001377
XP_021492851.1	Mrps34	28S ribosomal protein S34, mitochondrial	2.13407	6.16033e-05
XP_021489794.1	Slc12a2	solute carrier family 12 member 2 isoform X1	2.12241	6.16033e-05
XP_021507246.1	Letm1	LETM1 and EF-hand domain-containing protein 1, mitochondrial	2.11666	0.000937515
XP_021487433.1	Cox6a1	cytochrome c oxidase subunit 6A1, mitochondrial	2.11578	5.83803e-05
XP_021504186.1	Ndufs1	NADH-ubiquinone oxidoreductase 75 kDa subunit, mitochondrial	2.11169	0.0015465
XP_021487622.1	Suclg2	succinate--CoA ligase [GDP-forming] subunit beta, mitochondrial, partial	2.11076	0.000853826
XP_021497108.1	Iqgap2	ras GTPase-activating-like protein IQGAP2	2.09222	0.000866481
XP_021504951.1	Hibch	3-hydroxyisobutyryl-CoA hydrolase, mitochondrial	2.08112	0.000402772
XP_021514441.1	cat	catalase	2.07966	0.000443474
XP_021518169.1	Acad8	isobutyryl-CoA dehydrogenase, mitochondrial isoform X1	2.07934	0.00386094
XP_021517875.1	Acadsb	short/branched chain specific acyl-CoA dehydrogenase, mitochondrial-like	2.07541	0.0277565
XP_021488350.1	Ogdh	2-oxoglutarate dehydrogenase, mitochondrial isoform X2	2.07527	0.00116416
XP_021519537.1	Nnt	NAD(P) transhydrogenase, mitochondrial-like	2.07369	0.00273473
XP_021507849.1	Ndufb3	NADH dehydrogenase [ubiquinone] 1 beta subcomplex subunit 3	2.0731	0.00233961
XP_021506135.1	Gmpr	GMP reductase 1	2.05736	0.000129216
XP_021492351.1	Lad1	ladinin-1	2.05667	0.00668986
XP_021498813.1	Arfgap3	ADP-ribosylation factor GTPase-activating protein 3	2.04341	4.65889e-05
XP_021487507.1	Atp5c1	ATP synthase subunit gamma, mitochondrial isoform X1	2.04205	0.00391685
XP_021514186.1	Fh1	fumarate hydratase, mitochondrial-like, partial	2.04047	0.000319474
XP_021513183.1	Ndufaf4	NADH dehydrogenase [ubiquinone] 1 alpha subcomplex assembly factor 4	2.03794	0.00185295
XP_021508566.1	Chchd3	MICOS complex subunit Mic19-like	2.03742	0.0022902
XP_021506088.1	Cd2ap	CD2-associated protein	2.03185	0.00320744
XP_021514110.1	Car9	carbonic anhydrase 9	2.03045	0.0133423
XP_021492430.1	Tst	thiosulfate sulfurtransferase	2.02465	0.00170981
XP_021508370.1	Myo18a	unconventional myosin-XVIIIa-like isoform X1	2.02307	0.00223399
XP_021497539.1	Bsg	basigin isoform X1	2.02013	0.00162083
XP_021513849.1	Ndufb6	NADH dehydrogenase [ubiquinone] 1 beta subcomplex subunit 6	2.01145	0.00545438
XP_021508623.1	Lrba	lipopolysaccharide-responsive and beige-like anchor protein isoform X1	2.01065	5.82931e-05
XP_021519664.1	Mrps36	28S ribosomal protein S36, mitochondrial	2.01048	0.000981358
XP_021505272.1	Ndufb8	NADH dehydrogenase [ubiquinone] 1 beta subcomplex subunit 8, mitochondrial	2.00473	0.000392001
XP_021515807.1	Oxct1	succinyl-CoA:3-ketoacid coenzyme A transferase 1, mitochondrial, partial	2.00421	0.00663518
XP_021508614.1	Uqcrfs1	cytochrome b-c1 complex subunit Rieske, mitochondrial	1.99704	0.00138142
XP_021517331.1	Cnn3	calponin-3	1.99704	0.000402772
XP_021510094.1	Krt7	keratin, type II cytoskeletal 7	1.99328	0.00109317
XP_021502192.1	Ndufa6	NADH dehydrogenase [ubiquinone] 1 alpha subcomplex subunit 6	1.9922	0.000188369
XP_021491394.1	Sod2	superoxide dismutase [Mn], mitochondrial	1.98686	8.52085e-05
XP_021511914.1	Etfa	electron transfer flavoprotein subunit alpha, mitochondrial	1.96611	0.00228993
XP_021490456.1	Ndufc2	NADH dehydrogenase [ubiquinone] 1 subunit C2	1.95835	0.000188369
XP_021487155.1	Hmgcl	hydroxymethylglutaryl-CoA lyase, mitochondrial isoform X1	1.95694	0.0180041
XP_021503007.1	Pdhb	pyruvate dehydrogenase E1 component subunit beta, mitochondrial	1.95408	0.00167612
XP_021516741.1	Cox6c	cytochrome c oxidase subunit 6C-2	1.9499	0.000215212
XP_021519038.1	Mrpl41	39S ribosomal protein L41, mitochondrial	1.94862	0.0096906
XP_021492860.1	Ak2	adenylate kinase 2, mitochondrial isoform X1	1.94118	0.000310137
XP_021484484.1	Atp5o	ATP synthase subunit O, mitochondrial	1.9317	0.00882856
XP_021510758.1	Mrpl17	39S ribosomal protein L17, mitochondrial	1.92956	0.00367782
YP_008994658.1	COX2	cytochrome c oxidase subunit II	1.92955	0.000335636
XP_021490275.1	Ndufv1	NADH dehydrogenase [ubiquinone] flavoprotein 1, mitochondrial	1.92329	0.000280229
XP_021496496.1	Ndufs3	NADH dehydrogenase [ubiquinone] iron-sulfur protein 3, mitochondrial	1.92258	0.000692787
XP_021493576.1	Atp5l	ATP synthase subunit g, mitochondrial	1.91969	0.000392001
XP_021497224.1	Got2	aspartate aminotransferase, mitochondrial isoform X1	1.91932	6.77856e-05
XP_021508855.1	Hbb-y	hemoglobin subunit epsilon-Y2	1.9173	0.000588492
XP_021498029.1	Mars2	methionine--tRNA ligase, mitochondrial	1.91084	0.00601908
XP_021492700.1	Mrpl51	39S ribosomal protein L51, mitochondrial	1.9108	0.0017208
XP_021485423.1	Pls3	plastin-3	1.91022	0.00239349
XP_021507099.1	Clint1	clathrin interactor 1 isoform X3	1.90918	0.000231363
XP_021500834.1	Ndufv3	NADH dehydrogenase [ubiquinone] flavoprotein 3, mitochondrial	1.90653	0.000280462
XP_021514453.1	Atp5pb	ATP synthase F(0) complex subunit B1, mitochondrial	1.90646	0.00046277
XP_021496841.1	Coa3	cytochrome c oxidase assembly factor 3 homolog, mitochondrial	1.90581	0.000615333
XP_021504645.1	Baiap2l1	brain-specific angiogenesis inhibitor 1-associated protein 2-like protein 1	1.90494	0.0415138
XP_021491107.1	Tmem214	transmembrane protein 214	1.89554	0.00226416
XP_021512150.1	Prdx6	peroxiredoxin-6	1.89429	0.000917086
XP_021515357.1	Tmed9	transmembrane emp24 domain-containing protein 9	1.89376	0.000156245
XP_021511169.1	Abcd3	ATP-binding cassette sub-family D member 3	1.89238	0.0054148
XP_021504992.1	Mrpl14	39S ribosomal protein L14, mitochondrial	1.8887	0.0201343
XP_021484128.1	Chchd3	MICOS complex subunit Mic19	1.88791	0.000100629
XP_021520067.1	Pnkd	probable hydrolase PNKD isoform X3	1.8848	0.0107775
XP_021482191.1	Aifm1	apoptosis-inducing factor 1, mitochondrial isoform X1	1.87147	0.00630418
XP_021488041.1	Acp6	lysophosphatidic acid phosphatase type 6	1.86985	0.0114398
XP_021501466.1	Etfb	electron transfer flavoprotein subunit beta	1.85708	0.000838534
XP_021510002.1	Mdh1	malate dehydrogenase, cytoplasmic	1.85638	0.000367134
XP_021515821.1	Plcb4	1-phosphatidylinositol 4,5-bisphosphate phosphodiesterase beta-4, partial	1.84786	0.00284679
XP_021514391.1	Ndrg1	protein NDRG1	1.84757	6.77856e-05
XP_021487104.1	Sdha	succinate dehydrogenase [ubiquinone] flavoprotein subunit, mitochondrial	1.84609	0.000631473
XP_021493185.1	Adk	adenosine kinase	1.84374	8.52085e-05
XP_021514121.1	Scrib	protein scribble homolog isoform X1	1.84005	0.0054148
XP_021512842.1	Hmgn3	high mobility group nucleosome-binding domain-containing protein 3 isoform X1	1.83793	0.0118601
XP_021484979.1	Apool	MICOS complex subunit MIC27	1.82263	8.52085e-05
XP_021482607.1	Mpp1	55 kDa erythrocyte membrane protein	1.81337	8.54542e-05
XP_021490507.1	Mocs3	adenylyltransferase and sulfurtransferase MOCS3	1.79874	0.0017208
XP_021486365.1	Hba-a2	hemoglobin subunit alpha	1.79474	0.0168415
XP_021508889.1	Dglucy	UPF0317 protein C14orf159 homolog, mitochondrial	1.79232	0.0266952
XP_021500817.1	Cbs	cystathionine beta-synthase isoform X1	1.789	0.00257667
XP_021508456.1	Lrpprc	leucine-rich PPR motif-containing protein, mitochondrial	1.78761	0.00183016
XP_021486428.1	Micos10	MICOS complex subunit MIC10	1.7863	0.000310137
XP_021501272.1	Sucla2	succinate--CoA ligase [ADP-forming] subunit beta, mitochondrial	1.78253	0.00398041
XP_021514482.1	Cyc1	cytochrome c1, heme protein, mitochondrial	1.78077	0.0015465
XP_021504378.1	Cox7a2l	cytochrome c oxidase subunit 7A-related protein, mitochondrial	1.77478	0.000138949
YP_008994659.1	ATP8	ATP synthase F0 subunit 8	1.77236	0.000706904
XP_021488189.1	Ldhd	probable D-lactate dehydrogenase, mitochondrial	1.76775	0.0112098
NP_001003326.1	Sec61b	protein transport protein Sec61 subunit beta	1.76392	0.00184573
XP_021500361.1	Stk24	serine/threonine-protein kinase 24 isoform X1	1.75508	0.000335636
XP_021505602.1	Ndufb5	NADH dehydrogenase [ubiquinone] 1 beta subcomplex subunit 5, mitochondrial	1.74978	0.0217256
XP_021499984.1	Smim20	small integral membrane protein 20	1.74892	0.000904792
XP_021505393.1	Gatd3a	ES1 protein homolog, mitochondrial	1.74459	0.000188426
NP_001003276.1	Rab11a	ras-related protein Rab-11A	1.74053	7.16631e-05
XP_021496763.1	Sec16a	protein transport protein Sec16A isoform X1	1.7373	0.0025038
XP_021515984.1	Itga6	integrin alpha-6	1.7359	0.00225198
XP_021487705.1	D2hgdh	D-2-hydroxyglutarate dehydrogenase, mitochondrial isoform X1	1.73198	0.0322801
XP_021514313.1	Dlat	dihydrolipoyllysine-residue acetyltransferase component of pyruvate dehydrogenase complex, mitochondrial	1.72972	0.00549355
XP_021488368.1	Dbnl	drebrin-like protein isoform X1	1.72864	0.00106643
XP_021512255.1	Snd1	staphylococcal nuclease domain-containing protein 1	1.71029	0.00184573
XP_021488286.1	Bcl2l13	bcl-2-like protein 13	1.70435	0.0025146
XP_021504391.1	Lman1	protein ERGIC-53	1.70371	0.00046277
XP_021515794.1	Gfus	GDP-L-fucose synthase	1.70305	0.00081529
XP_021496501.1	Mtch2	mitochondrial carrier homolog 2	1.70214	0.0141825
XP_021493434.1	Atp5b	ATP synthase subunit beta, mitochondrial	1.6984	0.00396784
XP_021513965.1	Epb41	protein 4.1 isoform X1	1.69501	0.00166033
XP_021485086.1	Cmpk1	UMP-CMP kinase	1.68876	0.000392001
XP_021489008.1	Zw10	centromere/kinetochore protein zw10 homolog	1.68352	0.0439499
XP_021502251.1	Thrap3	thyroid hormone receptor-associated protein 3 isoform X1	1.6746	0.0367717
XP_021491327.1	Uqcrc2	cytochrome b-c1 complex subunit 2, mitochondrial	1.67389	0.00445904
XP_021511736.1	Alcam	CD166 antigen isoform X1	1.67144	0.00120647
XP_021494846.1	Mfap4	microfibril-associated glycoprotein 4	1.67133	0.0266923
XP_021483598.1	Aldh4a1	delta-1-pyrroline-5-carboxylate dehydrogenase, mitochondrial	1.66466	0.00461413
XP_021489913.1	Ak3	GTP:AMP phosphotransferase AK3, mitochondrial	1.66245	0.000838534
XP_021511268.1	Cisd1	CDGSH iron-sulfur domain-containing protein 1	1.65333	0.000736957
XP_021515044.1	Hyou1	hypoxia up-regulated protein 1	1.64853	0.000615333
XP_021499908.1	Ppib	peptidyl-prolyl cis-trans isomerase B	1.64731	0.000188369
XP_021498024.1	Hspd1	60 kDa heat shock protein, mitochondrial	1.64696	0.000381594
XP_021509721.1	Vamp8	vesicle-associated membrane protein 8	1.64097	0.000392001
XP_021498801.1	Idh3a	isocitrate dehydrogenase [NAD] subunit alpha, mitochondrial	1.63941	0.0113708
XP_021492479.1	Rrbp1	ribosome-binding protein 1 isoform X1	1.63782	0.0142851
XP_021514133.1	Hint2	histidine triad nucleotide-binding protein 2, mitochondrial	1.63702	0.000280462
XP_021501164.1	Atp5a1	ATP synthase subunit alpha, mitochondrial	1.63374	0.000997783
XP_021519770.1	Rpn2	dolichyl-diphosphooligosaccharide--protein glycosyltransferase subunit 2 isoform X1	1.63365	0.00179426
XP_021490047.1	Galm	aldose 1-epimerase	1.63258	0.000392001
NP_476443.1	Slc25a5	ADP/ATP translocase 2	1.63102	0.00015658
XP_021492222.1	Oat	ornithine aminotransferase, mitochondrial	1.63039	0.00210187
XP_021500889.1	Txnrd2	thioredoxin reductase 2, mitochondrial isoform X1	1.63012	0.0190942
XP_021490864.1	Chdh	choline dehydrogenase, mitochondrial	1.62018	0.00602685
XP_021513479.1	Mia3	melanoma inhibitory activity protein 3 isoform X1	1.6173	0.000392001
XP_021489767.1	Tfg	protein TFG isoform X1	1.61595	0.00504315
XP_021518940.1	Uqcrc1	cytochrome b-c1 complex subunit 1, mitochondrial	1.61505	0.00206052
XP_021496876.1	Coasy	bifunctional coenzyme A synthase	1.61318	0.00035188
XP_021503025.1	Map7	ensconsin isoform X2	1.61148	0.0261851
XP_021500807.1	Dlg1	disks large homolog 1 isoform X2	1.59722	0.00151318
XP_021514767.1	Prdx3	thioredoxin-dependent peroxide reductase, mitochondrial	1.58441	0.0257845
XP_006974942.1	Mob4	MOB-like protein phocein	1.56716	0.00036197
XP_021497674.1	Mrpl45	39S ribosomal protein L45, mitochondrial	1.5663	0.0351586
XP_021516808.1	Cpt2	carnitine O-palmitoyltransferase 2, mitochondrial	1.5657	0.00151107
XP_021491699.1	Srp68	signal recognition particle subunit SRP68	1.56535	0.00178737
XP_021493178.1	Vdac2	voltage-dependent anion-selective channel protein 2	1.5633	6.77856e-05
XP_021513239.1	Tsfm	elongation factor Ts, mitochondrial	1.55825	0.00728191
XP_021520554.1	Tuba4a	tubulin alpha-4A chain	1.55618	0.00220093
XP_021492486.1	Sec23b	protein transport protein Sec23B isoform X1	1.55398	0.00423747
XP_021499274.1	Phyh	phytanoyl-CoA dioxygenase, peroxisomal	1.55119	0.013123
XP_021492762.1	Dnajc3	dnaJ homolog subfamily C member 3	1.55021	0.00143277
XP_021496995.1	Ahcyl2	adenosylhomocysteinase 3 isoform X2	1.54898	0.000586405
XP_021495109.1	Atp1b1	sodium/potassium-transporting ATPase subunit beta-1	1.54854	0.000341286
XP_021516522.1	Aak1	AP2-associated protein kinase 1	1.54749	0.000126571
XP_021503722.1	Acaa1b	3-ketoacyl-CoA thiolase B, peroxisomal-like	1.53789	0.00731749
XP_021484535.1	Tns3	tensin-3-like, partial	1.53706	0.00138142
XP_021497943.1	Prdx5	peroxiredoxin-5, mitochondrial	1.53604	4.65889e-05
NP_062795.2	Gltp	glycolipid transfer protein	1.53502	0.000715634
XP_021518043.1	Dtna	dystrobrevin alpha	1.53456	0.00603822
XP_021487718.1	Hdlbp	vigilin	1.52882	0.00109317
XP_021500122.1	Acadm	medium-chain specific acyl-CoA dehydrogenase, mitochondrial	1.52655	0.00681995
XP_021511107.1	Sec23ip	LOW QUALITY PROTEIN: SEC23-interacting protein	1.52628	0.00391685
XP_021492715.1	Yars	tyrosine--tRNA ligase, cytoplasmic isoform X1	1.51888	0.00112468
XP_021517987.1	Myo6	unconventional myosin-VI	1.51762	0.0017117
XP_021507337.1	Slc25a11	mitochondrial 2-oxoglutarate/malate carrier protein	1.51723	0.000893138
XP_021504302.1	Uso1	general vesicular transport factor p115 isoform X1	1.51264	0.000112795
XP_021498882.1	Atp2b1	plasma membrane calcium-transporting ATPase 1 isoform X1	1.50957	0.000736957
XP_021486314.1	Acot2	acyl-coenzyme A thioesterase 2, mitochondrial-like, partial	1.506	0.0178533
XP_021488938.1	Tjp1	tight junction protein ZO-1 isoform X1	1.50338	0.000162588
XP_021486414.1	Myo18a	unconventional myosin-XVIIIa, partial	1.50107	0.00102614
XP_021496287.1	Uap1	UDP-N-acetylhexosamine pyrophosphorylase isoform X1	1.49946	0.00124002
XP_021494620.1	Trabd	traB domain-containing protein isoform X1	1.48927	0.00269961
XP_021499548.1	Arfip1	arfaptin-1 isoform X1	1.4887	0.000153782
XP_021491478.1	Tufm	elongation factor Tu, mitochondrial	1.48824	0.000583312
XP_021501636.1	Tpp2	tripeptidyl-peptidase 2-like, partial	1.4881	0.0155498
XP_021513103.1	Cops8	COP9 signalosome complex subunit 8	1.47997	0.0284818
XP_021510031.1	Mtx1	metaxin-1 isoform X1	1.47178	0.000679042
XP_021520217.1	Gbe1	1,4-alpha-glucan-branching enzyme-like, partial	1.46859	0.000335636
XP_021502791.1	F11r	junctional adhesion molecule A	1.45946	0.00120675
XP_021489043.1	Arpc5	actin-related protein 2/3 complex subunit 5-like protein	1.4568	0.00354645
XP_021505014.1	Mdh2	malate dehydrogenase, mitochondrial	1.45227	0.000815833
XP_021501693.1	Mrps35	28S ribosomal protein S35, mitochondrial isoform X1	1.44734	0.0409274
XP_021493064.1	P4hb	protein disulfide-isomerase	1.44374	0.00495922
XP_021506148.1	Vdac3	voltage-dependent anion-selective channel protein 3 isoform X1	1.43883	8.52085e-05
NP_001347586.1	Rplp2	60S acidic ribosomal protein P2 isoform a	1.43757	0.0114698
XP_021491064.1	Hadha	trifunctional enzyme subunit alpha, mitochondrial	1.43359	0.0126499
XP_021504446.1	Ptgr3	prostaglandin reductase 3 isoform X1	1.42629	0.00179986
XP_021498793.1	Nme2	nucleoside diphosphate kinase B	1.4246	0.000231363
XP_021509765.1	Gspt1	eukaryotic peptide chain release factor	1.42378	0.0114698
XP_021507811.1	Atp6v1b2	V-type proton ATPase subunit B, brain isoform	1.42298	0.00093616
XP_021518832.1	Macf1	microtubule-actin cross-linking factor 1, partial	1.42072	0.0141457
XP_021520489.1	Gbe1	1,4-alpha-glucan-branching enzyme	1.41376	0.000931017
XP_021491136.1	Eif2b4	translation initiation factor eIF-2B subunit delta isoform X1	1.3978	0.00126832
XP_021499092.1	Kyat3	kynurenine--oxoglutarate transaminase 3 isoform X1	1.39671	0.037205
XP_021487396.1	Elapor1	UPF0577 protein KIAA1324 homolog isoform X1	1.39404	0.0054148
XP_021504168.1	Atp1a1	sodium/potassium-transporting ATPase subunit alpha-1	1.38963	0.000361178
XP_021499249.1	Rps6ka1	ribosomal protein S6 kinase alpha-1 isoform X1	1.38657	0.00178737
XP_021494315.1	Vsig2	V-set and immunoglobulin domain-containing protein 2	1.38594	0.0015465
XP_021509034.1	Hspa9	stress-70 protein, mitochondrial	1.38487	0.000361178
XP_021513519.1	Mars1	methionine--tRNA ligase, cytoplasmic isoform X1	1.38248	0.000875183
XP_021499640.1	Mrps12	28S ribosomal protein S12, mitochondrial	1.38088	0.00395734
XP_021497607.1	Ndufs7	NADH dehydrogenase [ubiquinone] iron-sulfur protein 7, mitochondrial isoform X1	1.37814	0.0210306
XP_021495535.1	Abhd14a	protein ABHD14B	1.37413	0.0131055
XP_021494560.1	Vdac1	voltage-dependent anion-selective channel protein 1	1.37088	0.000583312
XP_021515346.1	Pdlim5	PDZ and LIM domain protein 5 isoform X1	1.36851	4.42518e-05
XP_021514566.1	Armc1	armadillo repeat-containing protein 1	1.36572	0.00109436
XP_021519395.1	Snx2	sorting nexin-2	1.36381	4.65889e-05
XP_021486433.1	Ddost	dolichyl-diphosphooligosaccharide--protein glycosyltransferase 48 kDa subunit	1.36365	0.00630418
XP_021497676.1	Cdk5rap3	CDK5 regulatory subunit-associated protein 3	1.36131	0.0033637
XP_021491065.1	Hadhb	trifunctional enzyme subunit beta, mitochondrial	1.3568	0.017352
XP_021512744.1	Pitrm1	presequence protease, mitochondrial isoform X1	1.35487	0.00223399
XP_021507968.1	Ndrg2	protein NDRG2 isoform X1	1.34854	0.0097165
XP_021486586.1	Decr1	2,4-dienoyl-CoA reductase, mitochondrial	1.34828	0.0257845
XP_021519252.1	Snd1	uncharacterized protein LOC110565804, partial	1.34774	0.0164646
XP_021502415.1	Ubap2l	ubiquitin-associated protein 2-like isoform X1	1.34375	0.00805042
XP_021499795.1	Mrps27	28S ribosomal protein S27, mitochondrial	1.34215	0.0151892
XP_012975627.1	Fkbp2	peptidyl-prolyl cis-trans isomerase FKBP2 isoform X6	1.34183	9.25395e-05
XP_021482728.1	Pdha1	pyruvate dehydrogenase E1 component subunit alpha, somatic form, mitochondrial	1.34082	0.0159317
XP_021497295.1	Itga3	integrin alpha-3	1.34021	0.0399387
XP_021498573.1	Tmx2	thioredoxin-related transmembrane protein 2	1.33831	0.00427812
XP_021500503.1	Cbr3	carbonyl reductase [NADPH] 3	1.33466	0.0228578
XP_021516616.1	HSPA5	78 kDa glucose-regulated protein	1.32796	0.00332637
XP_021490173.1	Galt	galactose-1-phosphate uridylyltransferase isoform X2	1.32718	0.0300817
XP_021494482.1	Rpn1	dolichyl-diphosphooligosaccharide--protein glycosyltransferase subunit 1	1.32621	0.000392001
XP_021491102.1	Preb	prolactin regulatory element-binding protein	1.32592	0.000904792
XP_021509650.1	Grhpr	glyoxylate reductase/hydroxypyruvate reductase isoform X1	1.31282	0.0033027
XP_021515912.1	Car13	carbonic anhydrase 13 isoform X1	1.31195	0.00151107
XP_021494215.1	Eif4g1	eukaryotic translation initiation factor 4 gamma 1 isoform X1	1.30781	0.00268676
XP_021489919.1	Ermp1	endoplasmic reticulum metallopeptidase 1 isoform X1	1.30496	0.000402772
XP_021483902.1	Map6	microtubule-associated protein 6 isoform X1	1.30471	0.0357926
XP_021520073.1	Qdpr	dihydropteridine reductase	1.30355	0.0331635
XP_021506483.1	Pdxdc1	pyridoxal-dependent decarboxylase domain-containing protein 1 isoform X4	1.30278	0.00795638
XP_021505501.1	Sfxn3	sideroflexin-3	1.30037	0.0209897
XP_021496020.1	Mrps30	39S ribosomal protein S30, mitochondrial	1.29969	0.0415138
XP_021512801.1	Asl	argininosuccinate lyase	1.29912	0.0054148
NP_036004.2	Psmc4	26S proteasome regulatory subunit 6B	1.29775	0.0129064
XP_021505986.1	Dhrs4	dehydrogenase/reductase SDR family member 4	1.29631	0.0017885
NP_032857.1	Phb	prohibitin 1	1.29565	0.00440668
XP_021494505.1	Copg1	coatomer subunit gamma-1	1.29291	0.00164016
XP_021498622.1	Sec24c	protein transport protein Sec24C isoform X1	1.28815	0.0199574
XP_021511675.1	Stt3b	dolichyl-diphosphooligosaccharide--protein glycosyltransferase subunit STT3B	1.28694	0.00867249
XP_021493750.1	Atp13a1	manganese-transporting ATPase 13A1	1.28509	0.0361121
XP_021488159.1	Cdh1	cadherin-1 isoform X1	1.2832	0.0212998
XP_021515166.1	Fam98a	protein FAM98A	1.28291	0.00701353
XP_021507501.1	Ganab	neutral alpha-glucosidase AB isoform X2	1.27333	0.00196407
NP_001020857.1	Sec22b	vesicle-trafficking protein SEC22b precursor	1.2695	0.0141825
XP_021489820.1	Ptgr2	prostaglandin reductase 2 isoform X1	1.26873	0.0330101
XP_021489609.1	Aldh16a1	aldehyde dehydrogenase family 16 member A1	1.26661	0.0142744
XP_021492254.1	Mrps22	28S ribosomal protein S22, mitochondrial	1.2652	0.00644804
XP_021493193.1	Naxd	ATP-dependent (S)-NAD(P)H-hydrate dehydratase isoform X1	1.26299	0.00644804
XP_021489976.1	Ccdc47	coiled-coil domain-containing protein 47	1.26287	0.000131497
XP_020827757.1	Cab39	calcium-binding protein 39	1.25886	0.00549355
NP_001126635.1	Snx6	sorting nexin-6	1.25707	0.000845429
XP_021499463.1	Slc9a1	sodium/hydrogen exchanger 1	1.24478	0.0235799
XP_021486298.1	Acot9	acyl-coenzyme A thioesterase 9, mitochondrial, partial	1.24257	0.00406052
XP_021517230.1	Kmt2c	histone-lysine N-methyltransferase 2C isoform X1	1.24035	0.0270047
XP_021513205.1	Pabpc1	polyadenylate-binding protein 1	1.23791	0.000402772
XP_021497124.1	Lsr	lipolysis-stimulated lipoprotein receptor isoform X1	1.23666	0.00203877
XP_021514199.1	Mtdh	protein LYRIC isoform X2	1.23508	0.000615333
XP_021487207.1	Uggt1	UDP-glucose:glycoprotein glucosyltransferase 1	1.22696	0.00688405
NP_001230980.1	Gna11	guanine nucleotide-binding protein subunit alpha-11	1.2224	0.00138142
XP_021505384.1	Cstb	cystatin-B	1.21779	0.041322
XP_021519878.1	Rabac1	prenylated Rab acceptor protein 1	1.21734	0.0142851
XP_021515737.1	Arpc1a	actin-related protein 2/3 complex subunit 1A	1.20973	8.52085e-05
XP_021518797.1	Osbp	oxysterol-binding protein 1	1.20536	0.00828589
XP_021493273.1	Snd1	staphylococcal nuclease domain-containing protein 1	1.20246	0.0377423
XP_021518908.1	H13	minor histocompatibility antigen H13 isoform X1	1.20232	0.0107401
XP_021497838.1	Clptm1	cleft lip and palate transmembrane protein 1	1.19456	0.0235888
XP_005079916.1	Mapkapk2	MAP kinase-activated protein kinase 2	1.19312	0.00840416
XP_021499817.1	Ppp5c	serine/threonine-protein phosphatase 5	1.19177	0.0266868
XP_021512027.1	Rai14	ankycorbin isoform X1	1.18875	0.0114398
XP_021491210.1	Mthfd1	C-1-tetrahydrofolate synthase, cytoplasmic	1.18706	0.00147202
XP_021501429.1	Ctage5	cTAGE family member 5 isoform X1	1.18616	0.0414516
XP_021518623.1	Qars	glutamine--tRNA ligase	1.18526	0.0415045
XP_021499598.1	Actn4	alpha-actinin-4 isoform X1	1.18332	0.000310137
XP_021515993.1	Utrn	utrophin	1.18276	0.00826339
XP_021485967.1	Rpl21	60S ribosomal protein L21-like, partial	1.18066	0.0113789
XP_021513608.1	Acaa2	3-ketoacyl-CoA thiolase, mitochondrial	1.17546	0.0235888
XP_021482570.1	Emc1	ER membrane protein complex subunit 1 isoform X1	1.17493	0.0210718
XP_021516783.1	Scp2	non-specific lipid-transfer protein	1.17323	0.00449768
XP_021491312.1	Abce1	ATP-binding cassette sub-family E member 1	1.17211	0.0102159
XP_021512176.1	Cmas	N-acylneuraminate cytidylyltransferase	1.17193	0.0103112
XP_021487671.1	Sec62	LOW QUALITY PROTEIN: translocation protein SEC62	1.17035	0.00987151
WP_208689406.1	Rpl24	50S ribosomal protein L24	1.17024	0.0234921
NP_001138303.1	Phb2	prohibitin-2 isoform 1	1.16945	0.0214219
XP_021493658.1	Sh2d4a	SH2 domain-containing protein 4A	1.16713	0.0353791
XP_021483364.1	Srrt	serrate RNA effector molecule homolog isoform X1	1.16258	0.00298072
XP_021512011.1	Park7	protein DJ-1 isoform X1	1.15967	0.0154246
XP_021497303.1	Lrrc59	leucine-rich repeat-containing protein 59	1.15935	0.0454098
XP_021490278.1	Hint1	histidine triad nucleotide-binding protein 1	1.15542	8.52085e-05
XP_021482908.1	Aimp1	aminoacyl tRNA synthase complex-interacting multifunctional protein 1 isoform X2	1.15363	0.0050662
XP_021506518.1	Ktn1	kinectin	1.15216	0.000845429
XP_021486594.1	Myo1d	unconventional myosin-Id	1.15189	0.0121714
XP_021507529.1	Stx5a	syntaxin-5	1.1513	0.00936608
XP_021494686.1	Apex1	DNA-(apurinic or apyrimidinic site) lyase	1.14994	0.00913553
NP_001093579.1	Srp54b	signal recognition particle 54 kDa protein	1.14716	0.0143942
XP_021486627.1	Zfp207	BUB3-interacting and GLEBS motif-containing protein ZNF207	1.14633	0.0086849
XP_021517921.1	Timm50	mitochondrial import inner membrane translocase subunit TIM50	1.14502	0.0210134
XP_021492253.1	Copb2	coatomer subunit beta'	1.14359	0.00513628
XP_021517525.1	Naxe	NAD(P)H-hydrate epimerase	1.14306	0.00366519
XP_021502150.1	Ctnna1	catenin alpha-1	1.137	0.00884938
NP_001068899.1	Lin7c	protein lin-7 homolog C	1.13576	0.00891393
XP_021487879.1	Calr	calreticulin	1.13212	0.0149292
XP_021510227.1	Mpp7	MAGUK p55 subfamily member 7	1.13199	0.0276768
NP_000985.1	Rpl32	60S ribosomal protein L32	1.12774	0.0110993
XP_021486618.1	Col18a1	collagen alpha-1(XVIII) chain isoform X1	1.12639	0.0377423
XP_021518273.1	Srp72	signal recognition particle subunit SRP72	1.12524	0.00913553
XP_021497473.1	Nars	asparagine--tRNA ligase, cytoplasmic isoform X1	1.12217	0.0103979
XP_021490649.1	Lima1	LIM domain and actin-binding protein 1	1.11684	0.00904464
XP_021512301.1	Ftl1	ferritin light chain	1.11644	0.0435281
XP_021512463.1	Atp6v1a	V-type proton ATPase catalytic subunit A, partial	1.11121	0.0407948
XP_021495914.1	Slk	STE20-like serine/threonine-protein kinase isoform X1	1.11041	0.00519202
NP_001070578.1	Ap1s1	AP-1 complex subunit sigma-1A	1.10904	0.0137241
XP_021501328.1	Impa1	inositol monophosphatase 1	1.10897	0.000853826
XP_021493153.1	Aspscr1	tether containing UBX domain for GLUT4	1.10811	0.0209897
XP_021490763.1	Mff	mitochondrial fission factor	1.10693	0.000853826
XP_021490880.1	Spcs1	signal peptidase complex subunit 1	1.10574	0.0111472
XP_021517633.1	Eif3f	eukaryotic translation initiation factor 3 subunit F	1.1017	0.0387568
XP_021518266.1	Apeh	acylamino-acid-releasing enzyme	1.09944	0.00126442
XP_004658717.1	Rpl9	60S ribosomal protein L9	1.0988	0.0449026
NP_001128221.1	Stt3a	dolichyl-diphosphooligosaccharide--protein glycosyltransferase subunit STT3A	1.0978	0.0101178
XP_021482225.1	Fcho2	F-BAR domain only protein 2	1.09712	0.00280665
XP_021494852.1	Cenpv	centromere protein V	1.09312	0.000877523
XP_021493192.1	Cars2	probable cysteine--tRNA ligase, mitochondrial isoform X2	1.09033	0.0293481
XP_021491401.1	Acat2	acetyl-CoA acetyltransferase, cytosolic	1.08884	0.00630418
XP_021505278.1	Copb1	coatomer subunit beta	1.08857	0.0113789
XP_021482016.1	Aldh3a2	fatty aldehyde dehydrogenase isoform X1	1.08393	0.0295819
XP_021506263.1	Copa	coatomer subunit alpha isoform X1	1.08252	0.00913503
XP_021497252.1	Csnk2a2	casein kinase II subunit alpha' isoform X1	1.08238	0.0456782
XP_021488095.1	Coro7	coronin-7 isoform X3	1.08076	0.0154246
XP_021505363.1	Pfkl	ATP-dependent 6-phosphofructokinase, liver type	1.07851	0.0125525
WP_079866251.1	Rps28	40S ribosomal protein S28	1.07768	0.0155158
XP_021484314.1	Son	protein SON isoform X1	1.07605	0.0439749
XP_021491286.1	Ergic1	endoplasmic reticulum-Golgi intermediate compartment protein 1	1.06812	0.0241756
XP_021505909.1	Ptpa	serine/threonine-protein phosphatase 2A activator isoform X1	1.06546	0.00701353
XP_021496506.1	Arfgap2	ADP-ribosylation factor GTPase-activating protein 2	1.06514	0.0066029
XP_021502587.1	Scly	selenocysteine lyase isoform X2	1.06415	0.0156308
XP_021507291.1	Mink1	misshapen-like kinase 1 isoform X1	1.06299	0.00121379
XP_021501058.1	Smarcal1	SWI/SNF-related matrix-associated actin-dependent regulator of chromatin subfamily A-like protein 1	1.06242	0.0461304
XP_021500156.1	Tm9sf2	transmembrane 9 superfamily member 2	1.05779	0.0192353
XP_021507521.1	Hnrnpul2	heterogeneous nuclear ribonucleoprotein U-like protein 2	1.05721	0.0155498
XP_021511536.1	Vars	valine--tRNA ligase	1.0549	0.0124509
XP_021491664.1	Glud1	glutamate dehydrogenase 1, mitochondrial	1.05364	0.00146484
XP_021493615.1	Arcn1	coatomer subunit delta	1.05234	0.00656288
XP_021507745.1	Eci2	enoyl-CoA delta isomerase 2, mitochondrial isoform X1	1.05167	0.0184201
XP_021498781.1	Spag9	C-Jun-amino-terminal kinase-interacting protein 4 isoform X5	1.04841	0.0331635
XP_021516844.1	Hsp90b1	endoplasmin	1.04541	0.00884938
XP_021518308.1	Tomm70a	mitochondrial import receptor subunit TOM70	1.04414	0.00149625
XP_021506191.1	Pgam1	phosphoglycerate mutase 1, partial	1.04351	0.000130456
XP_021485177.1	Hnrnph2	heterogeneous nuclear ribonucleoprotein H2	1.04181	0.0376377
XP_021488085.1	Hmox2	heme oxygenase 2	1.04073	0.00943768
XP_021498583.1	Ctnnd1	catenin delta-1 isoform X7	1.04045	0.00426007
XP_021501764.1	Sec31a	protein transport protein Sec31A isoform X5	1.0381	0.000193608
XP_021516513.1	Cr1l	complement component receptor 1-like protein isoform X1	1.03747	0.0262847
XP_021516196.1	Ckap4	cytoskeleton-associated protein 4	1.03602	0.0256054
XP_021495041.1	Snap23	synaptosomal-associated protein 23 isoform X1	1.0343	0.00391685
XP_021483678.1	Snd1	staphylococcal nuclease domain-containing protein 1-like, partial	1.03261	0.0311503
NP_001125613.1	Rpl36	60S ribosomal protein L36	1.03209	0.033408
XP_021483069.1	Triobp	TRIO and F-actin-binding protein isoform X1	1.03048	0.0214289
XP_021505762.1	Muc1	mucin-1	1.03029	0.037205
XP_021512391.1	Ranbp2	E3 SUMO-protein ligase RanBP2 isoform X1	1.02736	0.0131827
XP_021499118.1	Pdia6	protein disulfide-isomerase A6	1.02505	0.0171553
XP_021499229.1	Krt18	keratin, type I cytoskeletal 18	1.02424	0.0448904
XP_021488294.1	Atp6v1e1	V-type proton ATPase subunit E 1	1.01618	0.0405168
XP_021501914.1	Dnajc5	dnaJ homolog subfamily C member 5	1.00972	0.031077
XP_021498744.1	Pgrmc2	membrane-associated progesterone receptor component 2	1.0082	0.000572941
XP_021487294.1	Ddx1	ATP-dependent RNA helicase DDX1	1.00674	0.000812544
XP_021491419.1	Dync1li1	cytoplasmic dynein 1 light intermediate chain 1	1.00668	0.000615333
NP_064335.1	Sec11a	signal peptidase complex catalytic subunit SEC11A	1.00624	0.0279336
XP_021509281.1	Etfdh	electron transfer flavoprotein-ubiquinone oxidoreductase, mitochondrial	1.00554	0.0454098
XP_021502140.1	Matr3	matrin-3 isoform X1	1.00265	0.0126956
XP_021501213.1	Eif5	eukaryotic translation initiation factor 5	1.00235	0.00904464
XP_021492436.1	Eif3d	eukaryotic translation initiation factor 3 subunit D	1.0018	0.00551419
XP_021490303.1	Fam162a	protein FAM162A	1.00088	0.0155598
XP_021507709.1	Numa1	nuclear mitotic apparatus protein 1	1.00027	0.0122003
XP_021496865.1	Aoc3	membrane primary amine oxidase	-1.02305	0.0352018
NP_001102954.1	Myl6	myosin light polypeptide 6	-1.04221	0.031522
XP_021482884.1	Tubb6	tubulin beta-6 chain	-1.0884	0.0191294
XP_021502727.1	Esd	S-formylglutathione hydrolase	-1.14939	0.0168415
XP_021503483.1	Postn	periostin isoform X1	-1.16577	0.0217837
XP_021490891.1	Mustn1	musculoskeletal embryonic nuclear protein 1	-1.23996	0.0454098
XP_021509354.1	Gsn	gelsolin isoform X1	-1.27221	0.00079282
XP_021489229.1	Cspg4	chondroitin sulfate proteoglycan 4	-1.30051	0.0235888
XP_021506011.1	Pck2	phosphoenolpyruvate carboxykinase [GTP], mitochondrial	-1.33388	0.0372135
XP_021492592.1	Thy1	thy-1 membrane glycoprotein	-1.43088	0.0108123
XP_021494743.1	Cryl1	lambda-crystallin homolog	-1.4664	0.0320198
XP_021488026.1	Hmgcs2	hydroxymethylglutaryl-CoA synthase, mitochondrial	-1.68983	0.013174
XP_021512160.1	Cd109	CD109 antigen isoform X1	-1.74706	0.042678
XP_021488604.1	Tppp3	tubulin polymerization-promoting protein family member 3	-1.85015	0.0054884
XP_021513898.1	Aspn	asporin	-1.94382	0.0114398
XP_021506467.1	Fbxo3	F-box only protein 3 isoform X1	-2.176	0.0300829
NP_001019516.1	Tpm2	tropomyosin beta chain isoform Tpm2.1sm/cy	-2.24201	0.0477664

## Sheet: Supplementary Table 6
Supplementary Table 6. Proteins with corpus-specific localization in uninfected tissues and decreased abundance in atrophic gastritis, detected by LC-MS/MS
GenBank Accession ID	Official Gene Symbol	Protein Name	Atrophic Gastritis/Uninfected Corpus log2 Fold Change	Atrophic Gastritis/Uninfected Corpus Adjusted p-value
XP_021515984.1	Itga6	integrin alpha-6	-1.18874	0.0125123
XP_021497295.1	Itga3	integrin alpha-3	-1.33896	0.0292651
NP_031834.1	Cycs	cytochrome c, somatic	-1.08492	0.0491007
XP_021493274.1	Tfam	transcription factor A, mitochondrial-like	-1.85413	0.000184403
XP_021512842.1	Hmgn3	high mobility group nucleosome-binding domain-containing protein 3 isoform X1	-2.53413	0.00059153
XP_021515377.1	Sntb1	beta-1-syntrophin, partial	-2.01325	0.000986531
XP_021506651.1	Epb41l1	band 4.1-like protein 1 isoform X5	-1.50764	0.00133464
XP_021496502.1	Pacsin3	protein kinase C and casein kinase substrate in neurons protein 3 isoform X1	-1.48561	0.00154126
XP_021509414.1	Idh2	isocitrate dehydrogenase [NADP], mitochondrial	-2.43632	0.00156068
XP_021494794.1	Dbn1	drebrin isoform X1	-2.22904	0.00207124
XP_021500321.1	Got1	aspartate aminotransferase, cytoplasmic	-1.72493	0.00227743
XP_021506438.1	Acsl1	long-chain-fatty-acid--CoA ligase 1 isoform X1	-1.79667	0.00288415
XP_021498829.1	Pacsin2	protein kinase C and casein kinase substrate in neurons protein 2 isoform X4	-1.3799	0.00311943
XP_021491382.1	Llgl2	lethal(2) giant larvae protein homolog 2	-1.55295	0.00348951
XP_021494369.1	Acat1	acetyl-CoA acetyltransferase, mitochondrial isoform X1	-2.03398	0.0036654
XP_021507968.1	Ndrg2	protein NDRG2 isoform X1	-1.46017	0.00374387
XP_021514532.1	Ldhb	L-lactate dehydrogenase B chain	-1.97804	0.00423636
XP_021511268.1	Cisd1	CDGSH iron-sulfur domain-containing protein 1	-1.2577	0.00449102
XP_021508326.1	Gstk1	glutathione S-transferase kappa 1 isoform X1	-1.98416	0.00493003
XP_021518043.1	Dtna	dystrobrevin alpha	-1.6924	0.00514195
XP_021498020.1	Atp4a	potassium-transporting ATPase alpha chain 1 isoform X1	-2.99723	0.00544276
XP_021483290.1	Sntb1	beta-1-syntrophin-like, partial	-1.445	0.00548763
XP_021506135.1	Gmpr	GMP reductase 1	-1.16401	0.00632615
XP_021493016.1	Uqcrq	cytochrome b-c1 complex subunit 8	-1.09035	0.00691333
XP_021482505.1	Cobll1	cordon-bleu protein-like 1	-2.54864	0.00696195
XP_021508123.1	Suclg2	succinate--CoA ligase [GDP-forming] subunit beta, mitochondrial, partial	-1.50121	0.00722432
XP_021519664.1	Mrps36	28S ribosomal protein S36, mitochondrial	-1.43441	0.00800463
XP_021505602.1	Ndufb5	NADH dehydrogenase [ubiquinone] 1 beta subcomplex subunit 5, mitochondrial	-1.15749	0.00808836
XP_021514705.1	Mmut	methylmalonyl-CoA mutase, mitochondrial	-1.18362	0.00863895
XP_021500834.1	Ndufv3	NADH dehydrogenase [ubiquinone] flavoprotein 3, mitochondrial	-1.11607	0.00869004
XP_021519107.1	Acss1	acetyl-coenzyme A synthetase 2-like, mitochondrial	-1.75257	0.00883448
XP_021514845.1	Ank3	ankyrin-3 isoform X1	-1.53647	0.00927137
XP_021519240.1	Ndufa4	cytochrome c oxidase subunit NDUFA4	-1.05421	0.00927137
XP_021486195.1	Nnt	NAD(P) transhydrogenase, mitochondrial-like, partial	-1.60651	0.00934555
XP_021516757.1	Ndufs5	NADH dehydrogenase [ubiquinone] iron-sulfur protein 5-like	-1.33913	0.00949248
XP_021518856.1	Ndufs4	NADH dehydrogenase [ubiquinone] iron-sulfur protein 4, mitochondrial-like	-1.60349	0.00987377
XP_021508848.1	Gstz1	maleylacetoacetate isomerase isoform X1	-1.10591	0.00989198
XP_021488839.1	Acad10	acyl-CoA dehydrogenase family member 10	-1.59076	0.00993754
XP_021492230.1	Fabp3	fatty acid-binding protein, heart	-2.02471	0.0101472
XP_021483980.1	Uqcrb	cytochrome b-c1 complex subunit 7	-1.77014	0.0101472
XP_021512905.1	Nipsnap2	protein NipSnap homolog 2 isoform X1	-1.86616	0.0102902
XP_021497539.1	Bsg	basigin isoform X1	-1.44628	0.0107676
XP_021490173.1	Galt	galactose-1-phosphate uridylyltransferase isoform X2	-1.35324	0.0109716
XP_021487875.1	Gcdh	glutaryl-CoA dehydrogenase, mitochondrial isoform X1	-1.25658	0.0112831
XP_021501306.1	Atp5k	ATP synthase subunit e, mitochondrial	-1.49153	0.011318
XP_021495684.1	Pgc	gastricsin	-3.75967	0.0121097
XP_021497016.1	Cox6b1	cytochrome c oxidase subunit 6B1	-1.59091	0.0121097
XP_021507388.1	Ndufa2	NADH dehydrogenase [ubiquinone] 1 alpha subcomplex subunit 2	-1.11008	0.012374
XP_021487841.1	Ndufb7	NADH dehydrogenase [ubiquinone] 1 beta subcomplex subunit 7	-1.05116	0.0126991
XP_021513616.1	Mal2	protein MAL2	-1.59004	0.0128573
XP_021501898.1	Eps8l2	epidermal growth factor receptor kinase substrate 8-like protein 2	-1.60216	0.0130187
XP_021492351.1	Lad1	ladinin-1	-1.45912	0.0130187
XP_021508693.1	Atp4b	potassium-transporting ATPase subunit beta-like	-3.91373	0.013111
XP_021519537.1	Nnt	NAD(P) transhydrogenase, mitochondrial-like	-1.53324	0.0137179
XP_021489810.1	Aldh6a1	methylmalonate-semialdehyde dehydrogenase [acylating], mitochondrial	-2.10377	0.0139757
XP_021501042.1	Hadh	hydroxyacyl-coenzyme A dehydrogenase, mitochondrial	-1.55734	0.0140316
XP_021484455.1	Suclg1	succinate--CoA ligase [ADP/GDP-forming] subunit alpha, mitochondrial	-1.56908	0.0142593
XP_021487622.1	Suclg2	succinate--CoA ligase [GDP-forming] subunit beta, mitochondrial-like	-1.51267	0.0145577
XP_021509873.1	Dld	dihydrolipoyl dehydrogenase, mitochondrial	-1.32954	0.0155315
XP_021503503.1	Ndufa12	NADH dehydrogenase [ubiquinone] 1 alpha subcomplex subunit 12	-1.29003	0.0160409
XP_021508562.1	Ndufa7	NADH dehydrogenase [ubiquinone] 1 alpha subcomplex subunit 7 isoform X2	-1.47362	0.0165019
XP_021519247.1	Pccb	propionyl-CoA carboxylase beta chain, mitochondrial, partial	-1.39037	0.0167018
XP_021498383.1	Dbt	lipoamide acyltransferase component of branched-chain alpha-keto acid dehydrogenase complex, mitochondrial	-1.79786	0.0169564
XP_021517331.1	Cnn3	calponin-3	-1.09271	0.0183352
XP_021483058.1	Myo18a	unconventional myosin-XVIIIa-like isoform X1	-1.34855	0.0189165
XP_021488531.1	Glul	glutamine synthetase	-1.90334	0.0190575
XP_021487155.1	Hmgcl	hydroxymethylglutaryl-CoA lyase, mitochondrial isoform X1	-1.53233	0.0191705
XP_021496072.1	Bcat2	branched-chain-amino-acid aminotransferase, mitochondrial	-1.9312	0.020015
XP_021514186.1	Fh1	fumarate hydratase, mitochondrial-like, partial	-1.04251	0.021385
XP_021483678.1	Sdhb	succinate dehydrogenase [ubiquinone] iron-sulfur subunit, mitochondrial	-1.07168	0.0215986
XP_021488478.1	Hibadh	3-hydroxyisobutyrate dehydrogenase, mitochondrial	-1.42579	0.0223544
XP_021508430.1	Hip1r	huntingtin-interacting protein 1-related protein	-1.0552	0.0225753
XP_021493515.1	Echs1	enoyl-CoA hydratase, mitochondrial	-1.35452	0.0242085
XP_021483598.1	Aldh4a1	delta-1-pyrroline-5-carboxylate dehydrogenase, mitochondrial	-1.16562	0.0244813
XP_021502204.1	Aco2	aconitate hydratase, mitochondrial	-1.20888	0.0250438
XP_021491088.1	Atp5h	ATP synthase subunit d, mitochondrial	-1.25855	0.0273427
XP_021509964.1	Kif13b	kinesin-like protein KIF13B	-1.3776	0.0279962
XP_021483902.1	Map6	microtubule-associated protein 6 isoform X1	-1.49176	0.0283522
XP_021499261.1	Auh	methylglutaconyl-CoA hydratase, mitochondrial isoform X2	-1.4118	0.0291437
XP_021495584.1	Rab11fip1	rab11 family-interacting protein 1 isoform X1	-1.18511	0.0294795
XP_021514479.1	Aldh7a1	alpha-aminoadipic semialdehyde dehydrogenase	-1.11259	0.0296538
XP_021504645.1	Baiap2l1	brain-specific angiogenesis inhibitor 1-associated protein 2-like protein 1	-1.3983	0.0300106
XP_021489850.1	Dlst	dihydrolipoyllysine-residue succinyltransferase component of 2-oxoglutarate dehydrogenase complex, mitochondrial	-1.14281	0.0304975
XP_021487490.1	Acads	short-chain specific acyl-CoA dehydrogenase, mitochondrial	-1.33099	0.0332516
XP_021508614.1	Uqcrfs1	cytochrome b-c1 complex subunit Rieske, mitochondrial	-1.12676	0.0335068
XP_021484094.1	Clic6	chloride intracellular channel protein 6	-2.69976	0.0342107
XP_021518169.1	Acad8	isobutyryl-CoA dehydrogenase, mitochondrial isoform X1	-1.30827	0.0345853
XP_021517586.1	Cd36	platelet glycoprotein 4	-2.41726	0.0358099
XP_021496278.1	Ivd	isovaleryl-CoA dehydrogenase, mitochondrial	-1.29422	0.0380327
XP_021513175.1	Bckdha	2-oxoisovalerate dehydrogenase subunit alpha, mitochondrial	-1.4351	0.0401889
XP_021515022.1	Slc4a2	anion exchange protein 2 isoform X1	-2.33738	0.0456911

## Sheet: Supplementary Table 7
Supplementary Table 7. Proteins with corpus-specific localization in uninfected tissues and delocalized distribution in atrophic gastritis, detected by LC-MS/MS
GenBank Accession ID	Official Gene Symbol	Protein Name	Atrophic Gastritis/Uninfected Antrum log2 Fold Change	Atrophic Gastritis/Uninfected Antrum Adjusted P-value	Atrophic Gastritis/Uninfected Corpus log2 Fold Change	Atrophic Gastritis/Uninfected Corpus Adjusted P-value
XP_021491394.1	Sod2	superoxide dismutase [Mn], mitochondrial	3.0768	8.75933e-08	0.989776	0.0100203
XP_021488095.1	Coro7	coronin-7 isoform X3	3.04365	2.07743e-07	1.76274	0.00032194
XP_021510094.1	Krt7	keratin, type II cytoskeletal 7	2.82014	8.41898e-06	1.05861	0.0383247
XP_021516196.1	Ckap4	cytoskeleton-associated protein 4	2.62551	2.37327e-06	1.85677	0.000382006
XP_021499092.1	Kyat3	kynurenine--oxoglutarate transaminase 3 isoform X1	2.60865	0.000234278	1.53363	0.00334706
XP_021492222.1	Oat	ornithine aminotransferase, mitochondrial	2.58047	1.59663e-05	0.856046	0.0130685
XP_021507811.1	Atp6v1b2	V-type proton ATPase subunit B, brain isoform	2.57815	4.21236e-07	0.984662	0.00927137
XP_021488294.1	Atp6v1e1	V-type proton ATPase subunit E 1	2.51583	9.95492e-06	1.47609	0.00214604
XP_021512463.1	Atp6v1a	V-type proton ATPase catalytic subunit A, partial	2.46327	2.93695e-05	1.19829	0.0131484
XP_021492715.1	Yars	tyrosine--tRNA ligase, cytoplasmic isoform X1	2.45083	2.87804e-06	0.938415	0.0133379
NP_036004.2	Psmc4	26S proteasome regulatory subunit 6B	2.4057	1.65311e-05	0.976959	0.036057
XP_005079916.1	Mapkapk2	MAP kinase-activated protein kinase 2	2.2134	2.13496e-05	0.883768	0.0127204
XP_021516844.1	Hsp90b1	endoplasmin	2.09252	4.30763e-06	1.09738	0.00419231
XP_021518623.1	Qars	glutamine--tRNA ligase	2.07728	0.000241587	1.74389	0.0030196
XP_021487879.1	Calr	calreticulin	2.05949	3.3402e-05	0.953688	0.0276405
XP_021497252.1	Csnk2a2	casein kinase II subunit alpha' isoform X1	2.00702	0.000334332	1.07008	0.0266653
XP_021515044.1	Hyou1	hypoxia up-regulated protein 1	1.94988	2.33231e-05	0.789321	0.0435362
XP_021487207.1	Uggt1	UDP-glucose:glycoprotein glucosyltransferase 1	1.87222	4.71669e-05	0.933403	0.0153412
XP_021506263.1	Copa	coatomer subunit alpha isoform X1	1.87053	1.98426e-05	1.18717	0.0034503
XP_021511107.1	Sec23ip	LOW QUALITY PROTEIN: SEC23-interacting protein	1.86212	0.000168418	1.09349	0.0192128
XP_021497303.1	Lrrc59	leucine-rich repeat-containing protein 59	1.86116	0.00064472	1.11009	0.0359401
XP_021499118.1	Pdia6	protein disulfide-isomerase A6	1.84786	3.53676e-05	1.01685	0.0114865
XP_021512391.1	Ranbp2	E3 SUMO-protein ligase RanBP2 isoform X1	1.84117	2.30939e-05	1.14149	0.00429827
XP_021507501.1	Ganab	neutral alpha-glucosidase AB isoform X2	1.82348	2.10727e-05	0.764186	0.0352386
XP_021518908.1	H13	minor histocompatibility antigen H13 isoform X1	1.80799	0.000101583	0.821764	0.0484518
XP_021502140.1	Matr3	matrin-3 isoform X1	1.78248	2.77465e-05	0.827446	0.0252361
XP_021500156.1	Tm9sf2	transmembrane 9 superfamily member 2	1.76358	8.93053e-05	1.30059	0.0034989
XP_021487671.1	Sec62	LOW QUALITY PROTEIN: translocation protein SEC62	1.76031	9.24772e-05	0.914067	0.0177254
XP_021488085.1	Hmox2	heme oxygenase 2	1.74763	2.4883e-05	0.849338	0.0187082
XP_021494215.1	Eif4g1	eukaryotic translation initiation factor 4 gamma 1 isoform X1	1.73767	4.71669e-05	0.770987	0.0400551
XP_021519878.1	Rabac1	prenylated Rab acceptor protein 1	1.71566	0.000271732	1.37283	0.00429283
XP_021485086.1	Cmpk1	UMP-CMP kinase	1.70427	7.48275e-05	1.02494	0.0107676
XP_021483069.1	Triobp	TRIO and F-actin-binding protein isoform X1	1.69973	0.000163487	0.760309	0.0443679
XP_021494505.1	Copg1	coatomer subunit gamma-1	1.69598	2.8988e-05	0.914437	0.0116128
XP_021482908.1	Aimp1	aminoacyl tRNA synthase complex-interacting multifunctional protein 1 isoform X2	1.6939	3.80369e-05	0.802376	0.0267691
XP_021492253.1	Copb2	coatomer subunit beta'	1.66805	4.19573e-05	0.961672	0.0100398
XP_021511536.1	Vars	valine--tRNA ligase	1.66126	7.49791e-05	0.795174	0.0348365
XP_021504168.1	Atp1a1	sodium/potassium-transporting ATPase subunit alpha-1	1.63674	1.26191e-05	0.760772	0.0161934
XP_021514199.1	Mtdh	protein LYRIC isoform X2	1.60079	9.53585e-06	0.741793	0.0142761
XP_021506483.1	Pdxdc1	pyridoxal-dependent decarboxylase domain-containing protein 1 isoform X4	1.59747	0.000396035	1.31784	0.00458952
NP_064335.1	Sec11a	signal peptidase complex catalytic subunit SEC11A	1.59569	0.000297868	0.908541	0.030369
XP_021505278.1	Copb1	coatomer subunit beta	1.55957	0.000169883	0.83533	0.0307652
XP_021493273.1	Snd1	staphylococcal nuclease domain-containing protein 1	1.51946	0.00366088	0.251837	0.598223
XP_021512255.1	Snd1	staphylococcal nuclease domain-containing protein 1	1.51911	0.00133299	0.583572	0.227238
XP_021493615.1	Arcn1	coatomer subunit delta	1.50052	7.46692e-05	1.01385	0.00544276
XP_021507529.1	Stx5a	syntaxin-5	1.37583	0.00064472	0.879825	0.0259822
XP_021491419.1	Dync1li1	cytoplasmic dynein 1 light intermediate chain 1	1.25755	1.71114e-05	0.475384	0.0340012
XP_021501764.1	Sec31a	protein transport protein Sec31A isoform X5	1.25001	4.75306e-06	0.599257	0.00820363
XP_021498813.1	Arfgap3	ADP-ribosylation factor GTPase-activating protein 3	1.19529	0.00047279	0.656925	0.0529878
XP_021496506.1	Arfgap2	ADP-ribosylation factor GTPase-activating protein 2	1.15113	0.00101242	0.291443	0.581342

## Sheet: Supplementary Table 8
Supplementary Table 8. Proteins that are altered in infected stomachs with non-atrophic gastritis (NAG) compared to uninfected stomachs, detected by LC-MS/MS
Comparison	GenBank Accession ID	Protein Namea	log2 Fold Change	Adjusted P-value
NAG Corpus/Uninfected Corpus	XP_021502527.1	LIM and SH3 domain protein 1*	2.94639	0.000233517
NAG Corpus/Uninfected Corpus	XP_021512431.1	antithrombin-III#	-2.40274	0.000394084
NAG Corpus/Uninfected Corpus	XP_005351388.1	RNA-binding protein FUS isoform X1	2.66756	0.0062437
NAG Corpus/Uninfected Corpus	XP_021506191.1	phosphoglycerate mutase 1, partial*	1.15526	0.0062437
NAG Corpus/Uninfected Corpus	XP_021492716.1	triosephosphate isomerase*	1.16181	0.0223778
NAG Corpus/Uninfected Corpus	XP_021501328.1	inositol monophosphatase 1*	1.33956	0.0223778
NAG Corpus/Uninfected Corpus	XP_021515076.1	porphobilinogen deaminase	2.31785	0.0223778
NAG Corpus/Uninfected Corpus	XP_021488373.1	RNA-binding protein EWS isoform X1	3.78728	0.0322486
NAG Corpus/Uninfected Corpus	NP_001300890.1	transforming protein RhoA precursor*	1.10759	0.0427081
NAG Corpus/Uninfected Corpus	XP_021502415.1	ubiquitin-associated protein 2-like isoform X1	-1.92858	0.0437583
NAG Corpus/Uninfected Corpus	XP_021506475.1	CD59 glycoprotein	-1.04732	0.0437583
∆cagT-infected Corpus/Uninfected Corpus	XP_021502527.1	triosephosphate isomerase*	1.33556	0.00910931
∆cagT-infected Corpus/Uninfected Corpus	XP_021506191.1	LIM and SH3 domain protein 1*	2.18663	0.00910931
∆cagT-infected Corpus/Uninfected Corpus	XP_021492716.1	phosphoglycerate mutase 1, partial*	1.19611	0.00910931
NAG Antrum/Uninfected Antrum	XP_021492716.1	triosephosphate isomerase*	1.61497	0.000521998
NAG Antrum/Uninfected Antrum	XP_021493113.1	rho GDP-dissociation inhibitor 1	1.66023	0.000521998
NAG Antrum/Uninfected Antrum	XP_021506191.1	phosphoglycerate mutase 1, partial*	1.41939	0.000521998
NAG Antrum/Uninfected Antrum	XP_021514805.1	serum albumin-like*	1.57563	0.00263833
NAG Antrum/Uninfected Antrum	XP_021507768.1	heterogeneous nuclear ribonucleoprotein A1 isoform X1*	1.8729	0.00714412
NAG Antrum/Uninfected Antrum	NP_001029877.1	GTP-binding nuclear protein Ran*	1.62258	0.0142453
NAG Antrum/Uninfected Antrum	XP_021505408.1	nucleolin*	2.30596	0.0142453
NAG Antrum/Uninfected Antrum	XP_021510354.1	dihydropyrimidinase-related protein 2 isoform X1	1.19566	0.0142453
NAG Antrum/Uninfected Antrum	XP_021512125.1	F-actin-capping protein subunit beta#	1.01817	0.0142453
NAG Antrum/Uninfected Antrum	XP_021486333.1	kinesin-1 heavy chain-like	1.02613	0.0217553
NAG Antrum/Uninfected Antrum	NP_001104764.1	heterogeneous nuclear ribonucleoprotein A3 isoform a	1.61823	0.0250455
NAG Antrum/Uninfected Antrum	XP_021499308.1	lysozyme C-2#	2.71714	0.0270507
NAG Antrum/Uninfected Antrum	NP_001300890.1	transforming protein RhoA precursor*	1.07611	0.0316613
NAG Antrum/Uninfected Antrum	XP_021506011.1	phosphoenolpyruvate carboxykinase [GTP], mitochondrial	-2.42464	0.0316613
NAG Antrum/Uninfected Antrum	XP_021514222.1	serine-threonine kinase receptor-associated protein	3.0028	0.0316613
NAG Antrum/Uninfected Antrum	XP_021491611.1	coronin-1A#	2.60924	0.0329816
NAG Antrum/Uninfected Antrum	XP_021488773.1	thioredoxin domain-containing protein 5#	1.39352	0.0367518
NAG Antrum/Uninfected Antrum	NP_001128232.1	heterogeneous nuclear ribonucleoprotein L isoform a*	1.20888	0.0380693
NAG Antrum/Uninfected Antrum	XP_021483364.1	serrate RNA effector molecule homolog isoform X1#	1.38974	0.0386733
NAG Antrum/Uninfected Antrum	NP_001098083.2	heterogeneous nuclear ribonucleoproteins A2/B1	1.06196	0.0396851
NAG Antrum/Uninfected Antrum	XP_021493090.1	THO complex subunit 4	1.888	0.0396851
NAG Antrum/Uninfected Antrum	XP_021491874.1	TAR DNA-binding protein 43#	1.77093	0.0399287
NAG Antrum/Uninfected Antrum	XP_021512431.1	antithrombin-III#	-1.36425	0.0428923
NAG Antrum/Uninfected Antrum	XP_005351388.1	RNA-binding protein FUS isoform X1	2.02483	0.0452781
NAG Antrum/Uninfected Antrum	XP_021488373.1	RNA-binding protein EWS isoform X1	3.08446	0.0452781
NAG Antrum/Uninfected Antrum	XP_021504228.1	alpha-enolase#	1.27231	0.0452781
NAG Antrum/Uninfected Antrum	XP_021506014.1	proteasome activator complex subunit 1#	1.70988	0.0452781
NAG Antrum/Uninfected Antrum	XP_021517127.1	guanylate-binding protein 2#	2.96524	0.0452781
NAG Antrum/Uninfected Antrum	NP_001386228.1	protein kinase C alpha type	1.02728	0.0454056
NAG Antrum/Uninfected Antrum	XP_021507521.1	heterogeneous nuclear ribonucleoprotein U-like protein 2	1.50488	0.0454056
NAG Antrum/Uninfected Antrum	XP_021510763.1	hemopexin#	2.00239	0.0454056
NAG Antrum/Uninfected Antrum	XP_021508608.1	exocyst complex component 2#	1.06373	0.0477104
∆cagT-infected Antrum/Uninfected Antrum	XP_021492716.1	triosephosphate isomerase*	1.53914	0.00321117
∆cagT-infected Antrum/Uninfected Antrum	XP_021486333.1	kinesin-1 heavy chain-like	1.26991	0.00551316
∆cagT-infected Antrum/Uninfected Antrum	XP_021493113.1	rho GDP-dissociation inhibitor 1	1.41331	0.00551316
∆cagT-infected Antrum/Uninfected Antrum	XP_021506191.1	phosphoglycerate mutase 1, partial*	1.13247	0.00575694
∆cagT-infected Antrum/Uninfected Antrum	XP_021514441.1	catalase	2.54942	0.00741402
∆cagT-infected Antrum/Uninfected Antrum	XP_021514805.1	serum albumin-like*	1.36782	0.011404
∆cagT-infected Antrum/Uninfected Antrum	XP_021493090.1	THO complex subunit 4	2.19149	0.0192963
∆cagT-infected Antrum/Uninfected Antrum	XP_021502527.1	LIM and SH3 domain protein 1*	1.9287	0.0192963
∆cagT-infected Antrum/Uninfected Antrum	XP_021505408.1	nucleolin*	2.30621	0.0192963
∆cagT-infected Antrum/Uninfected Antrum	NP_001029877.1	GTP-binding nuclear protein Ran*	1.47169	0.0266458
∆cagT-infected Antrum/Uninfected Antrum	NP_001098083.2	heterogeneous nuclear ribonucleoproteins A2/B1	1.14119	0.0266458
∆cagT-infected Antrum/Uninfected Antrum	NP_001104764.1	heterogeneous nuclear ribonucleoprotein A3 isoform a	1.61088	0.0266458
∆cagT-infected Antrum/Uninfected Antrum	XP_021481890.1	aspartyl aminopeptidase isoform X1#	1.2436	0.0266458
∆cagT-infected Antrum/Uninfected Antrum	XP_021507521.1	heterogeneous nuclear ribonucleoprotein U-like protein 2	1.72398	0.0266458
∆cagT-infected Antrum/Uninfected Antrum	XP_021507768.1	heterogeneous nuclear ribonucleoprotein A1 isoform X1*	1.52648	0.0266458
∆cagT-infected Antrum/Uninfected Antrum	XP_021506011.1	phosphoenolpyruvate carboxykinase [GTP], mitochondrial	-2.74543	0.0279977
∆cagT-infected Antrum/Uninfected Antrum	XP_021488373.1	RNA-binding protein EWS isoform X1	3.42349	0.0287998
∆cagT-infected Antrum/Uninfected Antrum	NP_001128232.1	heterogeneous nuclear ribonucleoprotein L isoform a*	1.20953	0.0358638
∆cagT-infected Antrum/Uninfected Antrum	NP_001300890.1	transforming protein RhoA precursor*	1.03527	0.0358638
∆cagT-infected Antrum/Uninfected Antrum	XP_021488472.1	NAD(P)H dehydrogenase [quinone] 1 isoform X1#	1.33626	0.0409163
∆cagT-infected Antrum/Uninfected Antrum	XP_021515820.1	CD63 antigen#	1.49775	0.0409163
∆cagT-infected Antrum/Uninfected Antrum	XP_021501328.1	inositol monophosphatase 1*	1.11187	0.0417436
a Proteins marked with # indicate that the alteration in protein abundance was also present in infected animals with atrophic gastritis when compared to uninfected animals; proteins marked with * indicate that the alteration in protein abundance was present in all infected animals, regardless of strain or disease state.

## Sheet: Supplementary Table 9
	Supplementary Table 9. Gene assignment to pathwaysa.
	ACAD8	ACADS	ACAT1	ACO2	ACSL1	ACSS1	ALDH4A1	ALDH6A1	ALDH7A1	ATP4A	ATP4B	ATP5H	ATP5K	AUH	BCAT2	BCKDHA	CD36	COX6B1	CYCS	DBT	DLD	DLST	ECHS1	FH1	GALT	GCDH	GLUL	GMPR	GOT1	GSTK1	GSTZ1	HADH	HIBADH	HMGCL	IDH2	IVD	LDHB	MMUT	NDUFA12	NDUFA2	NDUFA4	NDUFA7	NDUFB5	NDUFB7	NDUFS4	NDUFS5	NDUFV3	NNT	PCCB
Propanoate metabolism
Valine, leucine and isoleucine degradation
Citrate cycle (TCA cycle)
Glyoxylate and dicarboxylate metabolism
2-Oxocarboxylic acid metabolism
Butanoate metabolism
Oxidative phosphorylation
Pyruvate metabolism
Fatty acid degradation
Tryptophan metabolism
Carbon metabolism
beta-Alanine metabolism
Lysine degradation
Non-alcoholic fatty liver disease
Fatty acid metabolism
Diabetic cardiomyopathy
Thermogenesis
Chemical carcinogenesis - reactive oxygen species
Biosynthesis of amino acids
Retrograde endocannabinoid signaling
Parkinson disease
Prion disease
Glycolysis/gluconeogenesis
Huntington disease
Amyotrophic lateral sclerosis
Alzheimer disease
Pathways of neurodegeneration - multiple diseases
Metabolic pathways
	CALR	CKAP4	GANAB	HSP90B1	HYOU1	PDIA6	SEC31A	SEC62	UGGT1
Protein processing in endoplasmic reticulum
aGreen cells indicate that the gene is annotated within a pathway, and white cells indicate that it is not. The upper matrix shows official gene symbols of proteins that are corpus-specific in uninfected animals and decreased in atrophic gastritis (annotated to pathway(s) in Figure 7B); the lower matrix shows official gene symbols of proteins that are corpus-specific in uninfected animals and del…
[truncated: 7 more columns]

## Sheet: Supplementary Table 10
Supplementary Table 10. Proteins that are preferentially localized to the corpus in both histologically normal human gastric tissues and uninfected Mongolian gerbil gastric tissues.
Human-specific	Mongolian gerbil-specific	Shared
PDHA2	IMPA1	NDUFB7
CRELD1	ACADVL	RAB11FIP1
RPL10L	ACOT9	PCCB
RNF170	AK2	GOT2
SYNRG	ALDH16A1	NDUFA10
CLDN18	ALDH3A2	NDUFS1
TMEM120A	ALDH5A1	NDUFA13
HDDC3	APEX1	UQCRC2
COQ10B	APMAP	NDUFB5
SCPEP1	ARCN1	RPL24
C14orf2	ARFGAP2	ATP5B
OPLAH	ARFIP1	NDUFB3
IBA57	ARPC1A	NDUFAF4
PCDHAC2	ARPC5	NDUFB9
EPN3	ASL	FAM162A
COA6	ATP13A1	APOOL
ABCB8	ATP1A1	NDUFB10
SCARB2	ATP1B1	ACADL
COA4	ATP2B1	CS
LOC391322	CAB39	LDHD
COQ5	CAR9	NDUFS3
PSAP	CCDC47	TXNRD2
VAMP1	CD2AP	DLAT
COX20	CLPTM1	ATP5O
NDUFS2	CMAS	SDHA
MTIF2	CNN3	NDUFA3
NDUFA9	COPA	NDUFA2
PC	COPB1	SMIM20
SURF1	CSTB	SUCLG2
MICALL1	CTAGE5	ACADS
ATP6	DBNL	STX12
ACP2	DDOST	CHCHD3
SLC9A3R1	DDX1	SLC25A3
GSTA1	DLST	AK3
SPG7	DNAJC3	NDUFS5
PMPCB	DYNC1LI1	SLC25A5
TMEM126A	ECHS1	MDH1
MTX2	EIF3D	ATP5L
GSTA2	EIF5	COX7A2L
FH	EMC1	UQCRQ
LAMA2	ETFB	HIBADH
ATP5F1	FCHO2	CISD1
PRR15L	FTL1	ATP5C1
GSTA3	GANAB	MRPS36
NFU1	GATD3A	NDUFA6
GBA2	GFUS	PPIF
NDUFA11	GMPR	NDUFS7
SLC7A5	GNA11	PDHB
METTL7A	GPX1	NDUFB8
C19orf70	GSTK1	GOT1
SCO1	H13	SUCLG1
BPIFA3	HADH	BCAT2
DNAJA3	HIP1R	UQCRC1
NADK2	HNRNPH2	ETFDH
PCBD2	HSP90B1	DECR1
NIN	HSPA9	NDUFA8
NDUFS8	HYOU1	ATP5A1
NDUFA5	IMMT	NDUFV1
C14orf159	KTN1	NDUFB6
AKR7A3	KYAT3	SDHB
GUF1	LIN7C	CYC1
RPL3L	LRPPRC	PDIA2
DDTL	LSR	APOO
FAHD1	MACF1	NDUFV3
MIOS	MAL2	ACSS1
NDUFB1	MAPKAPK2	COX4I1
KCTD18	MFF	UQCRFS1
GSTA5	MPP7	ACADM
SLC25A19	MRPS34	ATP5H
DNAJB4	MTX1	NDUFA12
BAD	MUC6	AIFM1
TIMMDC1	NDRG2	COA3
ATP1A3	NME2	COX2
RPL36AL	OPA1	CYCS
ASNS	PABPC1	ALDH4A1
SARDH	PACSIN2	ECHDC2
REXO2	PPP5C	AUH
MRPS15	PRDX2	NDUFS4
ATP1B3	RAI14	NDUFC2
FUNDC2	ATP5PB	DBN1
DPY19L3	DHRS4	MPC2
SLC25A6	ERMP1	COX6C
FDXR	GCDH	ECI2
KRT26	AAK1	HINT2
USMG5	ABCD3	ACO2
TACO1	ABCE1	NNT
MLYCD	ABHD14A	UQCRB
PLTP	ACAA1B	GLUL
NDUFAF3	ACAA2	ALDH6A1
IVNS1ABP	ACAD8	LDHB
CLYBL	ACAT2	OXCT1
LETMD1	ACOT13	COBLL1
ECSIT	ACOT2	DLD
VWA8	ACSL1	SLC25A4
SDHC	ACTN4	CRAT
MCCC2	ADK	ATP8
NDUFV2	AHCYL2	ACP6
CMC1	AIMP1	ACADSB
MRPS11	ALCAM	D2HGDH
PLOD2	ALDH7A1	ACAT1
COL6A5	ALDOB	DBT
UBE2H	ANK3	ACAD10
STX10	AP1S1	KCNE2
SIDT2	APEH	BCKDHA
NDUFB11	ARFGAP3	MARS2
NDUFC2-KCTD14	ARMC1	NDUFA7
FAHD2A	ASPSCR1	FABP3
DDT	ATP5K	IDH2
TMEM50A	ATP6V1A	NDUFA4
OXCT2	ATP6V1B2	COX6A1
DCXR	ATP6V1E1	ATP4A
HIGD1A	BAIAP2L1	ADHFE1
ACACB	BCL2L13	ATP4B
C6orf57	BSG	CKMT2
NPC1	CALR	SLC4A2
NDUFS6	CAR13	COX6B1
LYRM5	CARS2	CLIC6
SUPV3L1	CAT
NDUFAB1	CBR3
RGN	CBS
TBC1D24	CD36
COQ7	CDH1
ATP1A2	CDK5RAP3
KRT83	CENPV
KRT86	CHDH
ATP5I	CKAP4
SLC25A31	CKMT1
TIMM8B	CLASP1
ATP1A4	CLINT1
DMXL1	CMPK1
ATP5E	COASY
PDHX	COL18A1
PMP2	COPB2
NR2F1	COPG1
KRT81	COPS8
MARC2	CORO7
LOC101060817	CPT2
KRT78	CR1L
MTX3	CSNK2A2
TBC1D4	CTNNA1
COX7A2	CTNND1
SPATA20	CTSD
MPC1	DGLUCY
ERAL1	DLG1
JMJD7	DNAJC5
CA9	DTNA
NR2F2	ECI1
GFER	EHHADH
IGJ	EIF2B4
COX7C	EIF3F
ADH7	EIF4G1
COX14	ELAPOR1
BOLA3	ENDOG
PXMP2	EPB41
BCKDK	EPB41L1
DHRS13	EPS8L2
MTIF3	ERGIC1
PKIB	ETFA
GPT	EZR
ATP12A	F11R
WIPF3	FAH
FAHD2B	FAM98A
CYP3A4	FKBP2
COX5B	GALM
PALM3	GALT
GCSH	GFM1
SUOX	GLTP
WBSCR16	GLUD1
EIF4EBP2	GRHPR
ANKRD16	GSPT1
MRPS16	GSTZ1
ATP5D	HADHA
PAIP2	HADHB
RELL1	HBA-A2
PARD6B	HBB-Y
FDX1L	HDLBP
CA5B	HIBCH
COX8A	HINT1
DHTKD1	HMGCL
GIF	HMGN3
ME3	HMOX2
FOXRED1	HNRNPUL2
MTFP1	HSD17B10
PTPRK	HSPA5
MCCC1	HSPD1
CYB5R1	IDH3A
TPD52L1	IDH3B
FKBP11	IQGAP2
NUDT19	ITGA3
OXSM	ITGA6
LOC101060704	IVD
CPA2	KIF13B
C7orf55	KMT2C
MFSD4	KRT18
ATP5J	KRT7
GYPA	LAD1
TMEM256	LETM1
JMJD7-PLA2G4B	LIMA1
PET112	LLGL2
CTH	LMAN1
TMEM141	LONP1
PPAPDC2	LPL
NQO2	LRBA
ADA	LRRC59
ECHDC3	MAP6
ARRDC1	MAP7
COX17	MARS1
VTI1A	MATR3
SDHAF2	MDH2
GCHFR	MFAP4
DHRS2	MIA3
AASS	MICOS10
CHCHD4	MICOS13
CKB	MINK1
COL2A1	MMUT
RBP7	MOB4
SFXN4	MOCS3
THEM4	MPP1
CKM	MRPL14
EARS2	MRPL17
PARS2	MRPL41
TMEM143	MRPL45
CBR4	MRPL51
PAIP2B	MRPS12
GPRC5C	MRPS22
TRIM50	MRPS27
GRP	MRPS30
AMACR	MRPS35
PITPNC1	MTCH2
NFS1	MTDH
ROMO1	MTHFD1
ALDH1L2	MUC1
ASB11	MYO1D
CRABP1	MYO6
PLCXD3	NARS
COL6A6	NAXD
SULT2A1	NAXE
DUOX2	NDRG1
LIPF	NIPSNAP2
UNG	NT5C2
BHLHA15	NUMA1
FAM109A	OAT
TIMM21	OGDH
ST3GAL1	OSBP
SLC16A7	P4HB
NEU1	PACSIN3
PGA5	PARK7
PGA4	PCCA
PGA3	PCX
PDE2A	PDHA1
PLIN5	PDIA6
KCNQ1	PDLIM5
XYLT2	PDXDC1
RAB11FIP2	PFKL
GSTA4	PGAM1
ACSM4	PGC
RDH12	PGRMC2
DNAJC28	PHB
DCUN1D5	PHB2
CMC2	PHYH
PRSS3	PITRM1
DUOX1	PLCB4
CDH4	PLS3
C6orf136	PLVAP
GAMT	PNKD
LRIG1	PPIB
TEFM	PRDX3
PIAS4	PRDX5
SOSTDC1	PRDX6
SCD5	PREB
CA12	PSMC4
GNMT	PTGR2
GPR155	PTGR3
SLC2A4	PTPA
MINOS1	QARS
AQP4	QDPR
ZNF316	RAB11A
TAX1BP1	RABAC1
CA3	RANBP2
SLC2A12	RPL21
HMGN2	RPL32
CYP3A43	RPL36
CDH2	RPL9
TPRN	RPLP2
LOC101060626	RPN1
LOC100286914	RPN2
LOC100288646	RPS28
LOC100653358	RPS6KA1
ESRRG	RRBP1
HMGN1	SCLY
GHRL	SCP2
MYRIP	SCRIB
SLC16A10	SEC11A
FLRT3	SEC11C
SLC9A3	SEC16A
TMED6	SEC22B
PDE4A	SEC23B
SERPINI1	SEC23IP
ISCA1	SEC24C
B4GALNT2	SEC31A
COX7B	SEC61B
C10orf129	SEC62
CHRM3	SFXN3
CCKAR	SH2D4A
DUOXA2	SLC12A2
DUOXA1	SLC25A11
UNC5B	SLC9A1
CADM2	SLK
L1TD1	SMARCAL1
HLTF	SNAP23
CRLS1	SNX2
TRAM2	SNX6
SPATS1	SOD2
HHAT	SON
SLIT1	SPAG9
ACPL2	SPCS1
LMOD2	SPCS2
	SRP54B
	SRP68
	SRP72
	SRRT
	STARD10
	STK24
	STT3A
	STT3B
	STX5A
	SUCLA2
	TFAM
	TFG
	THRAP3
	TIMM50
	TJP1
	TM9SF2
	TMED9
	TMEM214
	TMX2
	TNS3
	TOMM70A
	TPP2
	TRABD
	TRIOBP
	TSFM
	TST
	TUBA4A
	TUFM
	UAP1
	UBAP2L
	UGGT1
	UQCR10
	USO1
	UTRN
	VAMP8
	VARS
	VDAC1
	VDAC2
	VDAC3
	VSIG2
	YARS
	ZFP207
	ZW10
